# Supplementary material for: Equity distribution of quality evaluation reports to doctors in health care organizations
Source: PeerJ Comput Sci. 2022 Jan 21;8:e819. doi: 10.7717/peerj-cs.819 (PMC8802772; doi:10.7717/peerj-cs.819)
Supplement: Supplemental Information 1 — The generated classes are as follows: Class A: npj ∈ U(10, 20). Class B: npj ∈ U (20, 30). Class C: npj ∈ U (10,30). Class D: npj ∈ N(20, 5). Class E: npj ∈ N(20, 10). [file peerj-cs-08-819-s001.txt]

1650

 5 2 1 1 
 18 19 19 11 17

 5 2 1 2 
 15 15 20 11 10

 5 2 1 3 
 17 17 15 18 16

 5 2 1 4 
 17 13 17 19 12

 5 2 1 5 
 17 17 18 20 16

 5 2 1 6 
 17 18 15 16 17

 5 2 1 7 
 12 11 19 20 20

 5 2 1 8 
 12 14 19 17 15

 5 2 1 9 
 14 17 15 16 17

 5 2 1 10 
 10 15 10 15 14

 5 2 2 1 
 25 21 23 30 26

 5 2 2 2 
 20 20 26 27 28

 5 2 2 3 
 27 30 23 25 22

 5 2 2 4 
 30 29 30 23 30

 5 2 2 5 
 21 21 26 28 25

 5 2 2 6 
 25 22 24 26 26

 5 2 2 7 
 25 26 25 20 21

 5 2 2 8 
 24 25 26 25 27

 5 2 2 9 
 24 20 28 24 24

 5 2 2 10 
 20 23 23 25 28

 5 2 3 1 
 13 24 29 16 13

 5 2 3 2 
 28 22 27 15 10

 5 2 3 3 
 12 27 12 14 22

 5 2 3 4 
 22 12 22 25 16

 5 2 3 5 
 14 28 15 19 21

 5 2 3 6 
 18 19 23 30 29

 5 2 3 7 
 18 26 25 20 11

 5 2 3 8 
 17 16 24 20 28

 5 2 3 9 
 11 12 22 19 24

 5 2 3 10 
 15 26 24 18 13

 5 2 4 1 
 21 18 25 33 25

 5 2 4 2 
 22 18 21 22 20

 5 2 4 3 
 27 16 19 19 20

 5 2 4 4 
 25 37 22 27 25

 5 2 4 5 
 10 19 25 22 19

 5 2 4 6 
 21 15 23 26 24

 5 2 4 7 
 15 29 26 12 10

 5 2 4 8 
 22 19 21 22 16

 5 2 4 9 
 14 17 21 19 16

 5 2 4 10 
 19 24 23 18 17

 5 2 5 1 
 30 14 16 24 27

 5 2 5 2 
 17 28 29 6 27

 5 2 5 3 
 34 20 11 40 24

 5 2 5 4 
 10 16 8 11 17

 5 2 5 5 
 26 19 35 39 13

 5 2 5 6 
 30 36 16 1 16

 5 2 5 7 
 16 27 11 23 11

 5 2 5 8 
 12 12 12 5 15

 5 2 5 9 
 12 23 13 18 7

 5 2 5 10 
 19 18 7 5 32

 5 3 1 1 
 17 10 17 19 18

 5 3 1 2 
 18 18 14 11 15

 5 3 1 3 
 12 11 18 15 20

 5 3 1 4 
 10 12 16 15 14

 5 3 1 5 
 17 18 14 12 18

 5 3 1 6 
 18 18 15 11 14

 5 3 1 7 
 20 15 16 20 15

 5 3 1 8 
 16 10 13 18 17

 5 3 1 9 
 18 12 17 17 18

 5 3 1 10 
 19 17 15 15 14

 5 3 2 1 
 28 27 23 26 30

 5 3 2 2 
 24 20 30 28 24

 5 3 2 3 
 26 27 22 27 23

 5 3 2 4 
 30 21 28 24 22

 5 3 2 5 
 25 29 24 25 30

 5 3 2 6 
 27 20 30 27 22

 5 3 2 7 
 27 22 23 20 26

 5 3 2 8 
 29 23 29 24 20

 5 3 2 9 
 30 29 29 23 23

 5 3 2 10 
 30 28 30 20 29

 5 3 3 1 
 15 14 21 11 30

 5 3 3 2 
 20 14 27 26 28

 5 3 3 3 
 26 21 20 19 24

 5 3 3 4 
 20 17 16 11 25

 5 3 3 5 
 11 21 29 18 10

 5 3 3 6 
 18 20 25 13 16

 5 3 3 7 
 17 23 28 11 19

 5 3 3 8 
 15 10 17 11 18

 5 3 3 9 
 23 12 24 20 28

 5 3 3 10 
 15 30 20 20 27

 5 3 4 1 
 20 20 13 22 22

 5 3 4 2 
 17 18 19 14 15

 5 3 4 3 
 18 15 13 27 21

 5 3 4 4 
 11 25 25 16 18

 5 3 4 5 
 17 23 22 21 27

 5 3 4 6 
 27 15 19 17 13

 5 3 4 7 
 19 23 15 19 14

 5 3 4 8 
 19 20 22 19 24

 5 3 4 9 
 13 29 11 16 24

 5 3 4 10 
 30 12 18 12 15

 5 3 5 1 
 23 14 11 1 44

 5 3 5 2 
 32 12 17 9 29

 5 3 5 3 
 37 23 12 32 7

 5 3 5 4 
 21 12 25 30 1

 5 3 5 5 
 16 17 1 34 1

 5 3 5 6 
 25 18 24 16 29

 5 3 5 7 
 13 11 24 15 17

 5 3 5 8 
 22 15 24 14 22

 5 3 5 9 
 29 27 35 26 24

 5 3 5 10 
 24 19 18 23 12

 5 4 1 1 
 18 16 20 13 20

 5 4 1 2 
 19 20 10 16 20

 5 4 1 3 
 10 18 12 13 18

 5 4 1 4 
 19 11 16 10 12

 5 4 1 5 
 19 10 17 12 11

 5 4 1 6 
 15 16 13 12 14

 5 4 1 7 
 13 20 16 14 10

 5 4 1 8 
 15 20 18 11 10

 5 4 1 9 
 10 19 17 12 11

 5 4 1 10 
 10 19 15 15 14

 5 4 2 1 
 28 25 25 25 22

 5 4 2 2 
 30 24 27 29 29

 5 4 2 3 
 21 28 24 27 23

 5 4 2 4 
 28 23 29 22 27

 5 4 2 5 
 26 28 21 30 26

 5 4 2 6 
 25 23 29 26 29

 5 4 2 7 
 22 28 20 26 24

 5 4 2 8 
 21 23 26 22 29

 5 4 2 9 
 21 30 20 28 27

 5 4 2 10 
 26 22 21 20 27

 5 4 3 1 
 10 24 27 22 12

 5 4 3 2 
 13 14 19 20 29

 5 4 3 3 
 25 30 11 17 19

 5 4 3 4 
 13 18 18 11 14

 5 4 3 5 
 16 15 26 14 30

 5 4 3 6 
 12 19 21 21 10

 5 4 3 7 
 24 21 13 29 24

 5 4 3 8 
 21 17 16 11 16

 5 4 3 9 
 14 23 23 10 27

 5 4 3 10 
 23 25 24 17 19

 5 4 4 1 
 22 24 25 25 15

 5 4 4 2 
 26 20 25 15 17

 5 4 4 3 
 16 21 22 14 17

 5 4 4 4 
 11 25 20 19 15

 5 4 4 5 
 20 19 25 21 25

 5 4 4 6 
 20 9 22 22 11

 5 4 4 7 
 12 18 23 19 18

 5 4 4 8 
 20 24 23 22 21

 5 4 4 9 
 18 23 22 23 3

 5 4 4 10 
 22 14 20 24 22

 5 4 5 1 
 25 12 20 34 22

 5 4 5 2 
 30 23 28 13 23

 5 4 5 3 
 18 6 6 24 21

 5 4 5 4 
 38 29 15 14 19

 5 4 5 5 
 5 25 33 37 9

 5 4 5 6 
 26 20 20 24 30

 5 4 5 7 
 24 16 32 9 25

 5 4 5 8 
 17 29 19 20 23

 5 4 5 9 
 6 28 20 28 24

 5 4 5 10 
 23 16 12 23 24

 7 2 1 1 
 11 16 10 16 15 17 15

 7 2 1 2 
 15 15 14 20 17 12 20

 7 2 1 3 
 10 11 10 19 14 14 17

 7 2 1 4 
 20 14 12 13 20 12 10

 7 2 1 5 
 12 19 20 10 12 17 16

 7 2 1 6 
 10 20 13 17 19 14 20

 7 2 1 7 
 10 11 11 20 16 18 16

 7 2 1 8 
 15 12 19 10 12 19 18

 7 2 1 9 
 15 17 19 19 11 16 13

 7 2 1 10 
 10 15 15 16 10 19 18

 7 2 2 1 
 28 22 22 27 22 20 23

 7 2 2 2 
 29 25 27 24 22 26 22

 7 2 2 3 
 21 28 23 24 30 30 24

 7 2 2 4 
 30 29 21 20 21 23 20

 7 2 2 5 
 21 29 23 21 20 22 27

 7 2 2 6 
 22 22 24 30 26 26 28

 7 2 2 7 
 25 25 22 25 29 24 20

 7 2 2 8 
 30 29 21 20 23 28 30

 7 2 2 9 
 29 20 25 24 21 30 22

 7 2 2 10 
 29 28 27 25 25 24 30

 7 2 3 1 
 14 14 14 23 29 15 28

 7 2 3 2 
 20 19 19 16 28 28 28

 7 2 3 3 
 17 25 18 23 26 22 28

 7 2 3 4 
 11 23 16 19 11 29 21

 7 2 3 5 
 13 12 28 20 23 30 23

 7 2 3 6 
 20 18 22 10 14 29 21

 7 2 3 7 
 20 13 16 28 10 22 15

 7 2 3 8 
 29 13 14 27 13 19 21

 7 2 3 9 
 28 13 16 15 28 13 30

 7 2 3 10 
 26 27 12 24 23 12 20

 7 2 4 1 
 12 13 23 22 26 22 22

 7 2 4 2 
 21 13 16 28 20 19 23

 7 2 4 3 
 15 21 18 19 20 21 18

 7 2 4 4 
 13 17 24 22 20 18 19

 7 2 4 5 
 23 23 27 26 18 16 21

 7 2 4 6 
 18 23 11 23 26 19 20

 7 2 4 7 
 19 24 27 19 18 32 29

 7 2 4 8 
 17 18 19 22 22 24 20

 7 2 4 9 
 27 17 18 22 23 17 16

 7 2 4 10 
 29 28 20 22 27 19 28

 7 2 5 1 
 14 13 20 17 18 16 6

 7 2 5 2 
 23 37 25 24 1 29 8

 7 2 5 3 
 25 22 17 24 16 34 2

 7 2 5 4 
 10 28 26 20 1 43 1

 7 2 5 5 
 18 16 8 24 19 1 6

 7 2 5 6 
 33 23 13 23 46 18 27

 7 2 5 7 
 18 3 32 11 10 28 8

 7 2 5 8 
 17 10 26 25 11 12 33

 7 2 5 9 
 26 27 33 34 19 1 26

 7 2 5 10 
 18 16 14 15 21 15 18

 7 3 1 1 
 12 13 15 13 10 20 13

 7 3 1 2 
 10 12 11 11 11 19 11

 7 3 1 3 
 14 16 14 10 11 15 18

 7 3 1 4 
 18 20 11 17 17 20 17

 7 3 1 5 
 10 16 13 20 16 13 15

 7 3 1 6 
 13 20 16 14 14 15 14

 7 3 1 7 
 15 18 12 14 16 11 17

 7 3 1 8 
 14 17 15 15 20 15 12

 7 3 1 9 
 14 15 12 13 13 15 10

 7 3 1 10 
 13 10 10 10 15 15 11

 7 3 2 1 
 22 29 28 30 30 29 29

 7 3 2 2 
 28 24 29 26 20 27 24

 7 3 2 3 
 21 30 28 30 21 28 25

 7 3 2 4 
 27 21 25 21 24 22 29

 7 3 2 5 
 24 27 29 27 24 22 29

 7 3 2 6 
 23 27 27 27 23 24 22

 7 3 2 7 
 26 22 28 29 23 25 22

 7 3 2 8 
 23 25 26 27 22 23 29

 7 3 2 9 
 24 22 22 30 26 23 25

 7 3 2 10 
 24 24 26 22 29 30 27

 7 3 3 1 
 14 20 29 29 15 18 27

 7 3 3 2 
 24 15 13 21 18 26 24

 7 3 3 3 
 21 19 16 22 25 23 25

 7 3 3 4 
 20 28 16 21 12 30 27

 7 3 3 5 
 12 27 29 26 17 23 11

 7 3 3 6 
 11 28 11 25 12 13 16

 7 3 3 7 
 20 14 26 18 30 29 18

 7 3 3 8 
 14 25 19 22 24 24 11

 7 3 3 9 
 30 19 26 14 27 15 19

 7 3 3 10 
 14 11 10 20 26 13 20

 7 3 4 1 
 22 13 16 10 21 28 25

 7 3 4 2 
 25 19 27 26 23 6 19

 7 3 4 3 
 13 21 13 17 20 12 18

 7 3 4 4 
 17 15 26 15 20 28 22

 7 3 4 5 
 14 16 24 18 17 19 17

 7 3 4 6 
 23 23 18 24 19 22 20

 7 3 4 7 
 19 11 16 15 18 24 27

 7 3 4 8 
 17 14 28 19 20 19 18

 7 3 4 9 
 24 17 18 13 18 26 16

 7 3 4 10 
 13 24 2 19 22 19 15

 7 3 5 1 
 4 9 13 19 20 19 18

 7 3 5 2 
 28 23 15 6 20 21 11

 7 3 5 3 
 38 12 6 26 23 18 20

 7 3 5 4 
 15 23 18 25 24 10 24

 7 3 5 5 
 25 9 9 14 7 20 38

 7 3 5 6 
 21 31 8 5 19 27 15

 7 3 5 7 
 21 20 18 13 18 33 18

 7 3 5 8 
 31 9 22 20 18 10 1

 7 3 5 9 
 41 28 6 19 25 13 29

 7 3 5 10 
 39 16 16 36 19 7 17

 7 4 1 1 
 18 11 11 14 13 15 17

 7 4 1 2 
 20 19 14 18 15 12 12

 7 4 1 3 
 13 17 10 12 12 16 19

 7 4 1 4 
 16 10 18 13 11 19 13

 7 4 1 5 
 12 16 20 20 20 17 11

 7 4 1 6 
 10 18 13 10 10 14 10

 7 4 1 7 
 12 14 13 10 19 12 17

 7 4 1 8 
 15 15 10 17 12 20 16

 7 4 1 9 
 15 15 11 12 18 15 20

 7 4 1 10 
 16 12 10 19 10 19 20

 7 4 2 1 
 21 21 27 26 27 20 22

 7 4 2 2 
 20 27 28 23 21 21 28

 7 4 2 3 
 21 22 20 20 24 27 29

 7 4 2 4 
 21 27 26 29 26 26 28

 7 4 2 5 
 27 28 30 24 22 30 26

 7 4 2 6 
 23 29 26 20 28 23 28

 7 4 2 7 
 28 23 21 29 29 25 23

 7 4 2 8 
 30 29 21 28 27 28 25

 7 4 2 9 
 20 24 26 29 30 25 22

 7 4 2 10 
 29 20 27 27 28 28 21

 7 4 3 1 
 18 21 24 28 12 26 12

 7 4 3 2 
 26 24 23 26 11 25 17

 7 4 3 3 
 17 25 26 23 24 13 14

 7 4 3 4 
 21 21 19 17 19 30 13

 7 4 3 5 
 25 20 17 21 21 12 14

 7 4 3 6 
 23 22 26 28 16 24 21

 7 4 3 7 
 21 10 10 29 27 28 17

 7 4 3 8 
 16 16 17 22 21 13 21

 7 4 3 9 
 23 15 28 21 14 28 20

 7 4 3 10 
 14 11 30 24 17 22 24

 7 4 4 1 
 21 21 23 28 19 27 21

 7 4 4 2 
 24 14 14 21 24 24 21

 7 4 4 3 
 11 22 21 18 26 23 12

 7 4 4 4 
 16 24 17 22 23 17 23

 7 4 4 5 
 19 30 23 16 19 17 22

 7 4 4 6 
 21 16 27 22 16 29 14

 7 4 4 7 
 18 15 22 21 18 21 20

 7 4 4 8 
 14 23 20 17 25 19 13

 7 4 4 9 
 17 19 12 26 26 19 16

 7 4 4 10 
 20 15 25 22 20 35 23

 7 4 5 1 
 32 21 9 46 34 5 15

 7 4 5 2 
 30 15 34 11 16 13 8

 7 4 5 3 
 15 13 25 7 21 45 3

 7 4 5 4 
 34 15 11 16 33 20 20

 7 4 5 5 
 1 7 34 46 21 20 29

 7 4 5 6 
 1 26 18 11 30 23 15

 7 4 5 7 
 19 35 32 10 17 9 22

 7 4 5 8 
 36 16 15 35 15 31 26

 7 4 5 9 
 21 7 22 24 13 7 18

 7 4 5 10 
 17 9 21 27 25 40 17

 7 5 1 1 
 12 10 20 14 20 12 19

 7 5 1 2 
 17 20 12 16 11 12 11

 7 5 1 3 
 20 14 14 14 20 12 19

 7 5 1 4 
 14 11 10 16 14 14 11

 7 5 1 5 
 13 11 20 17 20 14 12

 7 5 1 6 
 14 15 11 11 12 13 18

 7 5 1 7 
 11 17 13 13 13 18 16

 7 5 1 8 
 15 16 16 20 15 14 15

 7 5 1 9 
 17 11 15 17 12 10 17

 7 5 1 10 
 18 11 19 14 14 13 11

 7 5 2 1 
 26 21 20 29 27 30 30

 7 5 2 2 
 24 25 24 23 30 22 28

 7 5 2 3 
 29 28 21 24 22 23 21

 7 5 2 4 
 23 21 30 27 29 27 27

 7 5 2 5 
 23 22 27 29 23 27 23

 7 5 2 6 
 28 26 27 29 30 25 27

 7 5 2 7 
 24 27 28 26 27 30 20

 7 5 2 8 
 28 24 27 22 26 30 26

 7 5 2 9 
 29 25 25 21 24 29 23

 7 5 2 10 
 22 27 26 24 23 28 21

 7 5 3 1 
 28 15 14 25 23 24 19

 7 5 3 2 
 18 21 16 16 23 22 14

 7 5 3 3 
 24 21 14 11 25 24 28

 7 5 3 4 
 26 11 29 30 27 16 22

 7 5 3 5 
 29 17 13 19 12 10 14

 7 5 3 6 
 27 11 21 11 25 30 22

 7 5 3 7 
 26 28 21 25 28 19 22

 7 5 3 8 
 23 24 17 29 23 28 14

 7 5 3 9 
 21 12 10 18 23 15 10

 7 5 3 10 
 12 11 30 19 30 15 29

 7 5 4 1 
 24 17 33 24 13 32 22

 7 5 4 2 
 13 16 22 12 18 20 26

 7 5 4 3 
 25 16 20 24 21 25 17

 7 5 4 4 
 13 29 20 23 24 16 19

 7 5 4 5 
 19 18 16 18 25 15 19

 7 5 4 6 
 16 24 25 20 18 21 12

 7 5 4 7 
 22 22 21 32 17 21 30

 7 5 4 8 
 24 21 15 18 16 19 20

 7 5 4 9 
 14 18 23 25 18 20 14

 7 5 4 10 
 11 23 13 15 20 15 21

 7 5 5 1 
 22 6 41 20 6 21 10

 7 5 5 2 
 14 34 26 34 32 23 8

 7 5 5 3 
 30 2 21 15 20 19 2

 7 5 5 4 
 44 11 37 15 14 22 24

 7 5 5 5 
 33 1 15 36 3 40 20

 7 5 5 6 
 25 24 26 45 8 17 19

 7 5 5 7 
 14 5 26 28 26 25 25

 7 5 5 8 
 28 17 10 13 20 23 19

 7 5 5 9 
 15 25 43 14 13 18 12

 7 5 5 10 
 26 27 28 13 20 33 25

 7 6 1 1 
 14 15 16 13 16 20 11

 7 6 1 2 
 15 17 19 20 17 14 18

 7 6 1 3 
 11 11 20 15 11 16 11

 7 6 1 4 
 14 14 13 13 10 14 17

 7 6 1 5 
 17 18 18 18 17 17 15

 7 6 1 6 
 17 11 20 19 18 19 12

 7 6 1 7 
 14 13 10 12 12 19 10

 7 6 1 8 
 15 14 16 14 14 15 17

 7 6 1 9 
 11 20 18 14 17 10 13

 7 6 1 10 
 20 14 15 11 10 15 13

 7 6 2 1 
 23 23 22 20 22 28 20

 7 6 2 2 
 28 29 22 24 28 21 27

 7 6 2 3 
 21 30 26 23 23 21 21

 7 6 2 4 
 25 28 26 27 30 24 23

 7 6 2 5 
 26 27 24 22 26 29 28

 7 6 2 6 
 25 23 21 20 22 20 20

 7 6 2 7 
 23 23 30 20 23 25 22

 7 6 2 8 
 25 28 27 20 28 23 30

 7 6 2 9 
 27 25 21 28 25 29 21

 7 6 2 10 
 23 22 29 26 29 20 28

 7 6 3 1 
 30 29 19 14 10 30 28

 7 6 3 2 
 11 15 29 17 18 27 10

 7 6 3 3 
 13 20 15 25 24 14 22

 7 6 3 4 
 10 25 13 11 26 16 30

 7 6 3 5 
 12 19 24 28 24 28 12

 7 6 3 6 
 17 10 16 20 22 16 29

 7 6 3 7 
 16 29 15 10 28 19 21

 7 6 3 8 
 27 25 25 10 24 17 30

 7 6 3 9 
 16 22 11 14 22 21 24

 7 6 3 10 
 12 16 25 25 13 10 19

 7 6 4 1 
 25 20 18 22 20 18 28

 7 6 4 2 
 20 7 18 22 11 28 20

 7 6 4 3 
 12 18 22 19 18 20 15

 7 6 4 4 
 16 26 20 21 23 17 22

 7 6 4 5 
 18 23 22 28 19 17 20

 7 6 4 6 
 25 24 19 19 21 22 27

 7 6 4 7 
 28 19 16 25 23 14 21

 7 6 4 8 
 20 19 21 13 24 22 20

 7 6 4 9 
 22 14 10 26 20 18 16

 7 6 4 10 
 19 20 27 25 24 13 17

 7 6 5 1 
 11 34 39 11 25 29 12

 7 6 5 2 
 32 21 41 22 40 14 13

 7 6 5 3 
 26 11 9 14 7 6 3

 7 6 5 4 
 30 30 19 16 21 25 21

 7 6 5 5 
 33 12 26 19 23 3 1

 7 6 5 6 
 45 26 39 36 6 32 1

 7 6 5 7 
 8 26 14 10 24 22 14

 7 6 5 8 
 38 7 25 29 29 19 31

 7 6 5 9 
 16 33 23 37 5 7 25

 7 6 5 10 
 23 20 11 27 20 18 4

 10 2 1 1 
 19 13 11 15 14 18 19 15 13 15

 10 2 1 2 
 14 10 14 18 18 15 17 15 14 11

 10 2 1 3 
 13 10 15 18 16 19 16 10 20 14

 10 2 1 4 
 12 14 16 15 16 16 12 18 16 16

 10 2 1 5 
 14 15 12 15 18 15 10 10 20 16

 10 2 1 6 
 13 19 13 16 10 10 11 18 19 14

 10 2 1 7 
 11 14 14 19 10 17 17 20 12 20

 10 2 1 8 
 13 15 19 15 12 15 13 16 11 10

 10 2 1 9 
 13 18 19 19 11 20 16 20 12 18

 10 2 1 10 
 19 18 20 18 11 19 18 17 11 13

 10 2 2 1 
 25 23 27 24 25 22 25 25 26 27

 10 2 2 2 
 29 22 23 23 21 28 24 23 26 23

 10 2 2 3 
 30 26 21 28 20 30 23 25 21 26

 10 2 2 4 
 21 21 27 22 25 29 24 25 27 22

 10 2 2 5 
 26 29 28 25 21 27 22 20 23 30

 10 2 2 6 
 22 23 29 28 23 29 25 26 22 24

 10 2 2 7 
 20 21 20 26 23 22 27 24 20 29

 10 2 2 8 
 29 24 23 25 24 28 25 28 22 22

 10 2 2 9 
 23 30 25 29 26 30 29 26 26 28

 10 2 2 10 
 26 29 23 29 21 21 24 26 27 27

 10 2 3 1 
 29 17 14 15 23 17 18 27 28 11

 10 2 3 2 
 19 12 27 29 27 25 24 20 29 13

 10 2 3 3 
 28 25 12 25 14 18 16 26 22 28

 10 2 3 4 
 14 29 17 26 12 10 28 18 29 23

 10 2 3 5 
 27 27 18 23 17 23 26 26 27 13

 10 2 3 6 
 16 20 16 15 19 25 27 20 12 30

 10 2 3 7 
 22 29 10 16 19 21 15 19 14 27

 10 2 3 8 
 29 27 15 20 23 13 19 16 26 19

 10 2 3 9 
 22 23 29 29 13 21 11 22 12 22

 10 2 3 10 
 19 23 23 13 29 16 12 11 27 29

 10 2 4 1 
 27 25 17 25 21 29 23 22 20 19

 10 2 4 2 
 24 25 16 25 19 26 20 18 23 14

 10 2 4 3 
 16 17 29 21 17 28 23 27 24 15

 10 2 4 4 
 14 19 31 19 20 17 25 16 20 25

 10 2 4 5 
 29 19 26 25 21 20 15 33 25 16

 10 2 4 6 
 15 17 23 24 18 20 20 23 24 11

 10 2 4 7 
 19 25 21 11 28 18 21 32 30 13

 10 2 4 8 
 22 17 31 14 21 20 28 25 28 13

 10 2 4 9 
 20 19 25 20 30 24 16 27 25 23

 10 2 4 10 
 14 14 20 26 16 27 26 25 18 24

 10 2 5 1 
 17 16 26 6 23 14 1 25 13 1

 10 2 5 2 
 20 19 14 12 14 12 15 4 29 24

 10 2 5 3 
 4 24 5 26 10 18 30 14 25 19

 10 2 5 4 
 23 7 4 20 17 15 21 45 20 22

 10 2 5 5 
 30 36 16 14 22 37 12 36 1 20

 10 2 5 6 
 34 40 18 38 13 16 30 36 23 11

 10 2 5 7 
 24 19 16 14 3 26 14 19 10 19

 10 2 5 8 
 45 9 30 27 1 22 43 8 13 27

 10 2 5 9 
 27 14 28 11 17 4 10 15 20 22

 10 2 5 10 
 24 17 19 6 33 20 19 25 27 14

 10 3 1 1 
 15 19 17 11 18 20 19 20 19 13

 10 3 1 2 
 19 13 17 16 10 17 11 20 12 12

 10 3 1 3 
 20 13 18 19 10 10 10 15 20 10

 10 3 1 4 
 20 13 19 19 14 17 15 18 16 20

 10 3 1 5 
 18 17 19 17 15 12 20 17 20 16

 10 3 1 6 
 16 14 16 13 15 16 20 14 20 17

 10 3 1 7 
 15 13 14 14 15 12 17 20 15 11

 10 3 1 8 
 14 16 18 15 20 16 15 18 12 13

 10 3 1 9 
 15 13 11 16 18 13 11 16 11 14

 10 3 1 10 
 19 14 13 20 19 20 17 15 16 17

 10 3 2 1 
 23 28 21 29 21 30 23 27 23 28

 10 3 2 2 
 22 29 22 25 28 27 30 23 25 25

 10 3 2 3 
 22 27 21 26 20 23 23 27 30 26

 10 3 2 4 
 30 25 30 21 24 21 20 22 30 22

 10 3 2 5 
 29 27 20 23 29 25 27 27 30 21

 10 3 2 6 
 27 29 21 25 27 25 25 27 26 20

 10 3 2 7 
 22 30 28 27 21 26 30 27 20 24

 10 3 2 8 
 29 30 22 23 29 23 23 24 24 27

 10 3 2 9 
 26 27 22 22 20 21 28 21 28 30

 10 3 2 10 
 26 30 26 29 28 21 26 20 22 20

 10 3 3 1 
 13 12 16 12 15 20 27 10 14 20

 10 3 3 2 
 11 11 19 11 15 10 12 25 14 12

 10 3 3 3 
 22 17 13 26 15 21 20 11 18 16

 10 3 3 4 
 25 12 11 13 28 19 23 19 10 11

 10 3 3 5 
 23 17 13 27 11 21 14 27 21 11

 10 3 3 6 
 18 28 16 13 25 17 21 30 30 16

 10 3 3 7 
 20 10 25 21 28 23 23 25 15 12

 10 3 3 8 
 19 29 10 20 14 29 14 15 29 30

 10 3 3 9 
 19 22 28 25 25 29 16 13 18 28

 10 3 3 10 
 30 17 15 20 21 25 10 22 19 20

 10 3 4 1 
 23 16 18 15 18 14 18 20 22 27

 10 3 4 2 
 11 24 10 23 28 26 14 26 25 27

 10 3 4 3 
 20 22 31 26 17 20 26 24 28 20

 10 3 4 4 
 22 17 20 23 14 18 26 18 27 20

 10 3 4 5 
 24 17 21 27 24 22 19 17 23 22

 10 3 4 6 
 16 17 23 18 16 18 11 29 23 26

 10 3 4 7 
 15 17 20 29 19 18 21 19 28 28

 10 3 4 8 
 27 18 18 20 13 20 18 21 19 14

 10 3 4 9 
 24 24 20 19 22 23 16 16 17 21

 10 3 4 10 
 15 17 19 11 26 18 16 20 17 20

 10 3 5 1 
 18 39 23 17 13 28 30 8 27 35

 10 3 5 2 
 12 23 25 17 12 18 8 23 10 11

 10 3 5 3 
 30 20 25 19 15 27 13 31 27 23

 10 3 5 4 
 30 15 21 10 28 16 23 19 1 9

 10 3 5 5 
 17 32 28 20 25 15 19 19 29 1

 10 3 5 6 
 29 48 32 16 27 36 18 23 14 15

 10 3 5 7 
 18 30 36 24 33 37 34 21 13 20

 10 3 5 8 
 27 11 32 19 13 14 23 29 18 2

 10 3 5 9 
 17 13 16 10 19 40 27 23 27 8

 10 3 5 10 
 3 29 22 33 15 21 12 4 20 7

 10 4 1 1 
 18 13 17 11 20 20 11 17 17 15

 10 4 1 2 
 20 14 11 19 10 12 20 15 11 18

 10 4 1 3 
 17 13 12 18 16 13 11 14 16 12

 10 4 1 4 
 13 19 15 12 20 11 13 14 12 10

 10 4 1 5 
 12 15 20 17 15 18 19 11 17 20

 10 4 1 6 
 12 12 15 12 20 14 12 10 19 11

 10 4 1 7 
 20 17 17 19 10 12 20 14 18 16

 10 4 1 8 
 13 20 15 14 10 15 11 14 18 19

 10 4 1 9 
 14 19 17 16 16 13 10 14 18 13

 10 4 1 10 
 19 17 10 10 17 19 14 13 15 20

 10 4 2 1 
 28 26 29 24 28 20 28 29 29 30

 10 4 2 2 
 23 30 23 22 23 23 20 23 29 24

 10 4 2 3 
 26 23 22 26 22 25 23 26 24 26

 10 4 2 4 
 22 28 25 29 30 22 30 27 28 22

 10 4 2 5 
 28 29 30 20 23 20 23 24 26 26

 10 4 2 6 
 25 23 22 29 25 22 23 28 22 24

 10 4 2 7 
 20 27 28 21 28 23 20 24 28 20

 10 4 2 8 
 22 28 22 30 30 27 21 29 25 26

 10 4 2 9 
 29 26 22 24 22 29 24 27 21 30

 10 4 2 10 
 26 25 26 22 20 21 23 20 21 22

 10 4 3 1 
 12 20 18 12 24 14 19 18 15 29

 10 4 3 2 
 19 29 23 22 24 30 10 29 11 20

 10 4 3 3 
 27 17 22 13 12 27 14 11 21 29

 10 4 3 4 
 10 17 30 29 15 25 17 18 10 23

 10 4 3 5 
 11 13 28 25 24 13 10 24 16 16

 10 4 3 6 
 27 17 27 15 10 27 14 12 30 19

 10 4 3 7 
 30 17 13 12 13 20 18 23 23 26

 10 4 3 8 
 16 11 16 24 18 10 23 17 15 12

 10 4 3 9 
 18 19 25 13 11 16 14 17 10 14

 10 4 3 10 
 12 20 17 30 12 25 13 16 27 29

 10 4 4 1 
 19 20 19 24 21 17 32 19 26 9

 10 4 4 2 
 12 23 17 12 24 22 21 19 16 13

 10 4 4 3 
 16 21 12 17 25 25 16 17 21 20

 10 4 4 4 
 27 18 23 26 18 10 20 29 16 26

 10 4 4 5 
 24 26 11 23 21 20 16 22 23 22

 10 4 4 6 
 29 19 21 16 18 18 21 14 25 24

 10 4 4 7 
 24 20 11 20 19 13 17 12 13 23

 10 4 4 8 
 28 25 15 17 23 21 15 16 18 22

 10 4 4 9 
 15 25 16 26 22 18 26 15 13 23

 10 4 4 10 
 22 28 29 30 21 28 20 27 20 19

 10 4 5 1 
 14 22 12 29 23 30 22 36 29 10

 10 4 5 2 
 21 22 12 23 24 16 23 11 23 19

 10 4 5 3 
 19 21 23 20 29 24 26 20 16 22

 10 4 5 4 
 19 20 37 17 32 1 20 15 28 5

 10 4 5 5 
 12 21 25 18 17 17 22 31 1 16

 10 4 5 6 
 20 20 22 25 13 38 6 27 9 4

 10 4 5 7 
 14 31 21 13 17 7 16 21 21 28

 10 4 5 8 
 39 24 22 35 5 4 32 33 34 28

 10 4 5 9 
 16 4 13 27 19 12 19 13 27 11

 10 4 5 10 
 1 14 18 36 25 31 22 22 9 23

 10 5 1 1 
 14 15 20 18 13 20 19 11 16 18

 10 5 1 2 
 14 17 13 12 13 16 20 19 11 18

 10 5 1 3 
 12 17 12 18 10 20 13 16 11 10

 10 5 1 4 
 20 16 12 15 20 13 18 18 17 19

 10 5 1 5 
 17 10 20 13 17 16 14 19 17 17

 10 5 1 6 
 16 16 15 14 18 17 18 15 11 14

 10 5 1 7 
 16 17 10 19 20 16 10 14 19 13

 10 5 1 8 
 12 10 20 17 19 20 10 11 19 20

 10 5 1 9 
 16 11 11 20 11 16 17 11 10 17

 10 5 1 10 
 12 18 15 15 19 16 15 11 12 10

 10 5 2 1 
 22 20 21 28 23 25 30 26 27 27

 10 5 2 2 
 23 29 23 30 26 24 24 28 20 28

 10 5 2 3 
 30 30 24 26 25 27 26 25 24 21

 10 5 2 4 
 21 22 23 27 28 21 20 23 26 20

 10 5 2 5 
 20 27 29 20 28 20 26 26 30 22

 10 5 2 6 
 23 27 28 21 20 20 24 30 30 22

 10 5 2 7 
 20 27 26 24 23 23 30 24 27 27

 10 5 2 8 
 25 25 29 26 28 29 20 27 28 22

 10 5 2 9 
 24 22 25 26 22 20 28 21 22 23

 10 5 2 10 
 23 24 22 23 29 27 30 22 29 26

 10 5 3 1 
 14 25 15 20 26 17 12 21 25 15

 10 5 3 2 
 20 26 16 15 16 14 22 20 17 11

 10 5 3 3 
 25 23 21 24 22 24 21 28 16 11

 10 5 3 4 
 28 18 21 30 24 18 22 25 20 26

 10 5 3 5 
 19 17 15 26 10 21 27 14 14 23

 10 5 3 6 
 12 30 14 13 29 11 12 11 27 27

 10 5 3 7 
 11 24 19 18 23 11 20 29 22 22

 10 5 3 8 
 22 23 10 24 18 27 17 23 13 25

 10 5 3 9 
 29 23 24 17 30 19 15 15 20 13

 10 5 3 10 
 28 23 19 26 17 28 17 11 18 14

 10 5 4 1 
 26 22 19 23 20 15 12 25 22 13

 10 5 4 2 
 22 16 24 18 22 17 22 8 14 10

 10 5 4 3 
 24 19 18 32 17 18 24 14 15 19

 10 5 4 4 
 23 22 18 15 29 22 20 20 18 14

 10 5 4 5 
 23 18 12 22 16 10 20 20 26 20

 10 5 4 6 
 16 19 21 15 21 29 21 21 20 23

 10 5 4 7 
 15 15 25 22 16 22 13 20 18 25

 10 5 4 8 
 20 26 13 26 24 22 18 32 16 13

 10 5 4 9 
 14 22 10 22 18 19 16 10 21 19

 10 5 4 10 
 16 16 28 21 10 21 15 11 16 18

 10 5 5 1 
 30 16 9 14 24 8 30 33 9 6

 10 5 5 2 
 22 21 24 28 22 13 31 19 11 11

 10 5 5 3 
 9 15 9 21 5 14 15 26 15 35

 10 5 5 4 
 2 23 33 18 14 21 32 22 14 20

 10 5 5 5 
 23 27 21 22 36 18 48 22 18 7

 10 5 5 6 
 22 11 23 22 15 28 39 20 17 25

 10 5 5 7 
 17 21 13 30 28 15 22 25 14 14

 10 5 5 8 
 30 11 31 13 15 15 8 14 9 27

 10 5 5 9 
 16 35 15 33 23 1 2 26 11 14

 10 5 5 10 
 46 23 14 16 12 26 20 14 27 49

 10 6 1 1 
 20 18 20 15 12 20 19 18 10 15

 10 6 1 2 
 13 14 14 16 20 12 11 12 20 17

 10 6 1 3 
 14 19 18 15 13 10 13 14 19 19

 10 6 1 4 
 20 13 13 14 18 18 10 10 19 18

 10 6 1 5 
 11 20 20 15 14 11 13 10 15 10

 10 6 1 6 
 16 10 18 12 19 10 17 10 20 10

 10 6 1 7 
 17 19 16 18 10 15 12 12 10 16

 10 6 1 8 
 11 14 14 19 20 15 14 11 14 18

 10 6 1 9 
 11 20 17 17 20 15 19 11 10 16

 10 6 1 10 
 17 14 11 13 14 15 12 18 14 13

 10 6 2 1 
 21 26 21 26 23 27 22 29 21 30

 10 6 2 2 
 21 21 21 21 20 28 25 28 20 25

 10 6 2 3 
 20 30 20 20 22 23 25 26 26 20

 10 6 2 4 
 20 27 25 27 24 24 20 24 26 24

 10 6 2 5 
 27 20 23 23 27 29 30 20 23 28

 10 6 2 6 
 21 27 26 20 27 21 21 20 26 22

 10 6 2 7 
 24 28 21 30 24 24 25 24 26 29

 10 6 2 8 
 29 26 23 24 28 25 23 20 22 25

 10 6 2 9 
 20 23 23 26 28 26 20 26 22 23

 10 6 2 10 
 26 25 28 24 21 22 24 30 28 29

 10 6 3 1 
 27 13 13 24 13 14 14 27 11 28

 10 6 3 2 
 12 28 30 15 12 17 22 30 20 22

 10 6 3 3 
 14 23 28 22 16 19 25 26 20 25

 10 6 3 4 
 16 25 20 20 22 16 24 12 20 15

 10 6 3 5 
 17 16 24 13 24 12 28 12 14 20

 10 6 3 6 
 20 29 14 24 28 20 13 16 23 20

 10 6 3 7 
 30 18 12 19 23 18 27 29 17 12

 10 6 3 8 
 28 20 11 21 26 23 17 21 15 12

 10 6 3 9 
 16 14 15 11 18 22 21 19 24 10

 10 6 3 10 
 29 20 14 27 18 18 19 15 19 16

 10 6 4 1 
 25 15 19 22 17 18 19 21 18 32

 10 6 4 2 
 31 22 26 14 17 14 14 14 23 15

 10 6 4 3 
 27 24 23 23 26 15 9 23 23 21

 10 6 4 4 
 21 30 18 22 12 25 20 16 33 20

 10 6 4 5 
 20 16 23 26 14 17 19 19 13 18

 10 6 4 6 
 25 16 18 24 28 27 24 25 21 16

 10 6 4 7 
 24 16 26 31 20 25 24 18 17 21

 10 6 4 8 
 22 19 17 20 28 27 26 20 15 16

 10 6 4 9 
 21 26 20 14 20 18 17 16 20 25

 10 6 4 10 
 20 20 28 22 22 19 17 18 25 24

 10 6 5 1 
 16 22 37 11 19 12 18 33 16 25

 10 6 5 2 
 14 26 34 11 21 15 15 11 30 30

 10 6 5 3 
 23 32 13 31 9 9 36 22 17 25

 10 6 5 4 
 16 22 32 23 11 8 10 35 2 19

 10 6 5 5 
 18 14 8 11 10 25 31 19 17 22

 10 6 5 6 
 23 30 38 38 15 23 1 20 6 17

 10 6 5 7 
 11 15 28 17 23 29 25 38 23 28

 10 6 5 8 
 16 25 20 18 30 1 42 12 19 11

 10 6 5 9 
 27 23 8 29 20 6 30 24 24 24

 10 6 5 10 
 16 26 25 26 23 30 21 30 15 9

 15 3 1 1 
 16 13 12 14 10 14 18 20 10 10 18 18 17 14 11

 15 3 1 2 
 10 18 19 11 20 10 18 17 14 14 12 17 18 12 10

 15 3 1 3 
 11 20 14 20 19 17 19 11 13 18 13 18 18 16 15

 15 3 1 4 
 12 10 14 10 16 20 13 19 16 16 11 17 10 18 10

 15 3 1 5 
 19 13 16 20 14 12 12 16 12 13 10 14 19 19 19

 15 3 1 6 
 13 19 10 16 17 11 11 16 14 13 16 17 10 14 13

 15 3 1 7 
 16 14 17 19 10 10 13 14 18 20 20 10 16 20 17

 15 3 1 8 
 19 13 11 20 14 14 11 13 14 13 16 18 18 12 13

 15 3 1 9 
 20 19 14 12 13 12 18 10 17 18 15 20 18 19 18

 15 3 1 10 
 15 16 18 15 12 10 11 14 19 17 17 11 18 16 19

 15 3 2 1 
 28 28 20 28 27 26 22 20 23 20 26 24 27 28 27

 15 3 2 2 
 28 21 25 26 29 26 28 28 27 28 25 22 24 25 22

 15 3 2 3 
 30 21 26 27 21 25 25 22 26 27 21 20 22 23 25

 15 3 2 4 
 26 26 27 24 21 23 29 21 25 26 23 28 30 23 26

 15 3 2 5 
 24 23 27 22 23 20 23 20 22 21 23 24 23 23 30

 15 3 2 6 
 22 20 29 23 25 30 21 22 27 30 27 28 21 24 22

 15 3 2 7 
 24 22 20 24 23 23 28 23 28 23 21 23 28 21 24

 15 3 2 8 
 22 23 28 25 30 21 29 27 28 30 27 28 20 23 22

 15 3 2 9 
 26 27 21 30 23 20 29 24 28 27 30 21 23 30 24

 15 3 2 10 
 29 26 20 23 24 28 25 20 22 29 20 28 27 23 22

 15 3 3 1 
 25 27 30 23 25 15 20 24 10 23 15 25 24 25 12

 15 3 3 2 
 24 23 30 22 14 14 12 16 10 17 22 14 24 21 30

 15 3 3 3 
 12 30 13 15 18 16 20 29 15 21 19 30 14 17 22

 15 3 3 4 
 26 15 19 12 15 29 23 30 28 23 27 10 11 29 25

 15 3 3 5 
 11 26 16 27 27 24 20 26 29 24 15 20 29 10 11

 15 3 3 6 
 28 15 18 30 13 10 17 22 21 14 15 22 15 30 14

 15 3 3 7 
 13 12 17 12 15 30 20 16 11 22 14 27 27 15 21

 15 3 3 8 
 22 12 13 18 23 14 27 24 28 20 29 14 15 27 16

 15 3 3 9 
 25 11 12 18 11 19 18 30 22 23 10 28 23 29 20

 15 3 3 10 
 18 26 18 27 24 22 15 13 13 30 21 28 11 11 21

 15 3 4 1 
 22 19 19 23 23 14 16 14 12 25 15 28 30 18 23

 15 3 4 2 
 21 19 14 25 26 16 24 21 23 22 17 23 12 32 19

 15 3 4 3 
 27 19 11 25 20 21 15 24 18 15 28 27 26 27 18

 15 3 4 4 
 22 14 13 18 18 16 24 21 26 17 19 31 14 18 23

 15 3 4 5 
 18 16 22 28 21 17 21 25 20 11 18 16 28 18 25

 15 3 4 6 
 27 16 23 18 25 22 19 24 24 19 22 21 16 9 30

 15 3 4 7 
 16 17 14 32 19 28 28 20 14 19 26 12 16 23 15

 15 3 4 8 
 25 13 15 20 27 22 27 19 15 16 22 22 21 12 17

 15 3 4 9 
 12 10 10 20 18 29 14 25 21 19 26 14 16 25 22

 15 3 4 10 
 12 28 19 23 23 18 16 27 22 22 21 19 29 17 17

 15 3 5 1 
 24 14 30 4 19 1 13 10 23 34 13 23 21 28 33

 15 3 5 2 
 8 22 16 21 23 24 3 23 22 36 32 22 14 26 26

 15 3 5 3 
 20 31 23 29 29 19 25 25 6 17 10 1 18 17 19

 15 3 5 4 
 7 19 25 26 9 22 37 15 27 1 14 8 13 40 14

 15 3 5 5 
 27 28 10 22 26 28 24 17 21 1 21 28 17 29 23

 15 3 5 6 
 19 3 41 20 22 30 17 5 16 30 20 29 11 32 32

 15 3 5 7 
 1 26 1 19 30 19 16 18 19 28 15 28 18 9 20

 15 3 5 8 
 34 8 28 35 22 40 26 9 28 27 10 23 25 31 34

 15 3 5 9 
 36 35 23 30 28 4 3 10 21 16 4 17 16 36 28

 15 3 5 10 
 25 16 15 12 21 13 2 19 1 44 27 4 14 13 25

 15 5 1 1 
 16 20 15 14 16 15 18 12 19 16 14 11 18 17 18

 15 5 1 2 
 12 14 15 12 13 10 12 19 18 12 11 10 10 19 18

 15 5 1 3 
 19 10 11 16 10 18 11 17 18 18 17 15 12 18 19

 15 5 1 4 
 17 17 13 10 14 20 19 11 13 10 17 12 17 10 20

 15 5 1 5 
 17 20 12 16 12 15 13 18 12 20 20 10 13 12 17

 15 5 1 6 
 14 12 13 10 18 11 13 15 11 17 10 14 16 12 19

 15 5 1 7 
 20 16 19 19 20 15 11 18 20 10 16 19 10 12 16

 15 5 1 8 
 18 14 11 16 15 15 17 15 15 20 17 17 13 18 18

 15 5 1 9 
 18 20 12 18 10 20 19 19 12 18 14 11 13 18 10

 15 5 1 10 
 15 10 14 16 12 17 19 14 13 20 12 10 19 13 19

 15 5 2 1 
 23 27 27 30 26 20 23 25 24 21 28 26 29 25 30

 15 5 2 2 
 25 21 29 27 22 20 25 21 24 29 25 23 30 24 20

 15 5 2 3 
 26 27 22 23 24 23 21 27 26 29 28 21 22 21 21

 15 5 2 4 
 25 27 25 28 20 26 27 26 29 23 30 29 30 22 22

 15 5 2 5 
 20 24 29 26 30 27 28 24 22 30 25 20 30 20 25

 15 5 2 6 
 26 28 29 22 28 24 28 30 25 24 29 21 28 29 23

 15 5 2 7 
 26 26 20 29 29 30 23 25 29 28 21 30 30 25 26

 15 5 2 8 
 24 30 30 20 26 24 30 20 22 29 28 27 20 29 28

 15 5 2 9 
 20 20 29 28 29 23 29 26 23 26 20 21 29 26 29

 15 5 2 10 
 27 22 21 28 25 29 26 28 23 27 21 22 25 22 29

 15 5 3 1 
 30 26 25 19 30 20 18 18 18 18 27 26 24 16 22

 15 5 3 2 
 16 24 27 15 19 21 29 19 12 27 14 15 17 20 13

 15 5 3 3 
 11 20 16 23 12 18 28 20 21 28 19 29 23 20 28

 15 5 3 4 
 28 15 19 13 29 16 17 27 27 30 18 16 30 24 13

 15 5 3 5 
 28 30 14 20 15 24 25 16 29 24 11 11 28 20 29

 15 5 3 6 
 19 16 15 18 24 25 11 19 15 30 19 17 10 12 17

 15 5 3 7 
 13 17 12 22 22 30 23 28 14 17 28 10 28 20 11

 15 5 3 8 
 17 19 27 12 10 28 17 20 28 20 12 29 14 19 20

 15 5 3 9 
 30 27 19 22 11 25 11 28 27 20 26 16 12 11 23

 15 5 3 10 
 20 17 16 29 21 18 18 14 30 17 22 27 12 14 15

 15 5 4 1 
 19 21 18 18 22 19 20 21 23 27 16 11 25 17 22

 15 5 4 2 
 14 17 15 19 21 22 16 19 28 28 21 27 18 20 28

 15 5 4 3 
 9 21 21 25 30 22 20 22 14 16 24 30 21 27 14

 15 5 4 4 
 16 25 23 21 28 23 24 19 11 23 22 22 14 23 25

 15 5 4 5 
 26 18 21 18 24 20 25 14 21 19 27 16 26 28 27

 15 5 4 6 
 24 26 28 17 25 10 20 31 21 18 7 25 23 20 27

 15 5 4 7 
 26 17 22 24 19 15 26 6 26 8 16 10 24 11 16

 15 5 4 8 
 21 22 22 16 22 26 17 20 22 16 20 20 11 14 23

 15 5 4 9 
 27 31 25 15 24 19 12 15 34 14 11 12 27 23 28

 15 5 4 10 
 19 23 22 19 20 6 25 20 13 11 24 17 17 37 9

 15 5 5 1 
 26 26 24 21 26 35 15 4 38 22 22 4 23 6 10

 15 5 5 2 
 18 24 9 20 11 21 25 17 19 26 37 7 26 10 11

 15 5 5 3 
 29 28 33 10 14 16 19 12 16 11 17 30 14 23 22

 15 5 5 4 
 31 19 26 36 23 14 9 26 7 36 19 27 25 20 40

 15 5 5 5 
 37 31 1 28 16 13 25 37 25 31 18 17 14 14 4

 15 5 5 6 
 20 9 19 6 30 10 19 2 1 23 22 34 26 12 23

 15 5 5 7 
 12 36 21 29 11 20 1 36 24 14 10 1 35 25 16

 15 5 5 8 
 20 8 27 16 17 12 14 9 10 28 15 19 14 28 30

 15 5 5 9 
 16 31 27 30 17 30 25 1 29 24 6 15 39 35 14

 15 5 5 10 
 2 30 19 1 4 12 21 30 18 14 28 21 1 40 16

 15 7 1 1 
 12 14 17 19 10 13 17 16 14 14 19 18 12 10 10

 15 7 1 2 
 19 16 20 16 12 18 19 17 19 17 19 14 12 15 18

 15 7 1 3 
 20 13 17 18 19 11 17 19 17 11 19 16 15 20 13

 15 7 1 4 
 10 12 18 16 11 14 17 13 16 12 17 14 18 15 18

 15 7 1 5 
 18 10 13 13 19 18 15 12 14 20 15 12 14 15 20

 15 7 1 6 
 17 19 19 10 16 10 17 19 13 11 12 15 17 10 18

 15 7 1 7 
 11 14 19 19 10 20 11 19 20 17 18 14 12 18 12

 15 7 1 8 
 18 17 11 18 16 14 17 12 15 14 17 16 13 11 13

 15 7 1 9 
 13 14 17 16 20 18 14 12 12 18 17 18 16 20 13

 15 7 1 10 
 15 14 17 10 13 10 11 15 14 20 20 18 20 19 12

 15 7 2 1 
 20 29 29 30 21 25 24 25 24 27 23 27 21 27 29

 15 7 2 2 
 22 20 25 30 25 21 26 23 23 27 30 20 26 23 27

 15 7 2 3 
 26 22 30 30 27 26 27 28 27 25 23 26 27 30 23

 15 7 2 4 
 26 26 26 25 30 24 22 27 21 20 29 27 30 27 21

 15 7 2 5 
 20 24 27 26 24 21 29 22 22 29 25 21 22 25 28

 15 7 2 6 
 27 20 29 24 23 30 27 20 29 27 24 21 30 30 28

 15 7 2 7 
 21 30 30 30 29 28 22 21 20 28 20 28 27 24 20

 15 7 2 8 
 20 23 26 20 20 29 24 26 22 29 20 26 28 27 23

 15 7 2 9 
 22 22 30 25 30 28 28 21 20 29 24 29 28 29 26

 15 7 2 10 
 27 29 30 20 26 30 27 29 22 26 28 25 24 23 30

 15 7 3 1 
 29 27 22 12 20 22 11 29 10 18 10 20 27 28 26

 15 7 3 2 
 20 26 13 26 12 16 24 16 14 28 18 15 24 12 25

 15 7 3 3 
 27 14 22 21 13 19 13 27 19 25 11 11 27 13 14

 15 7 3 4 
 17 11 12 25 17 26 28 18 24 12 24 12 30 26 24

 15 7 3 5 
 17 21 26 16 22 10 11 17 22 23 30 21 10 16 20

 15 7 3 6 
 21 27 30 30 19 19 26 27 30 14 25 10 20 13 15

 15 7 3 7 
 13 22 24 28 14 16 19 21 29 29 18 16 10 23 20

 15 7 3 8 
 20 23 21 17 15 10 17 15 20 18 11 28 10 21 15

 15 7 3 9 
 10 21 16 20 30 11 30 10 19 14 25 24 24 23 18

 15 7 3 10 
 12 20 11 25 23 11 22 16 29 26 28 30 28 15 19

 15 7 4 1 
 13 14 14 17 15 20 21 18 18 16 10 26 15 21 20

 15 7 4 2 
 25 14 25 21 23 18 19 22 22 19 19 21 18 20 17

 15 7 4 3 
 20 11 35 21 30 20 19 22 28 22 15 17 14 16 16

 15 7 4 4 
 28 14 27 22 25 15 26 20 24 25 12 11 19 17 21

 15 7 4 5 
 30 11 26 18 21 29 26 17 11 14 18 12 16 30 20

 15 7 4 6 
 24 21 34 19 14 17 21 14 20 21 16 18 26 20 22

 15 7 4 7 
 22 11 21 21 28 18 16 21 10 16 18 18 18 16 15

 15 7 4 8 
 26 31 18 25 19 12 23 27 18 15 13 23 22 17 11

 15 7 4 9 
 21 24 24 16 25 27 23 21 19 18 19 22 19 17 21

 15 7 4 10 
 18 22 20 16 31 29 21 17 25 12 17 17 23 20 15

 15 7 5 1 
 9 12 29 30 8 13 26 34 11 26 12 28 26 13 25

 15 7 5 2 
 3 19 22 31 26 39 28 19 8 27 26 38 38 12 23

 15 7 5 3 
 18 29 19 40 27 15 12 27 13 10 14 27 28 26 25

 15 7 5 4 
 14 13 8 31 16 17 27 15 23 21 45 20 37 1 29

 15 7 5 5 
 13 1 4 36 8 37 19 1 13 22 28 39 22 28 18

 15 7 5 6 
 16 15 23 11 15 27 13 26 6 19 1 14 5 17 28

 15 7 5 7 
 24 11 21 19 28 13 32 21 28 24 14 26 42 31 35

 15 7 5 8 
 30 21 1 17 31 20 6 15 1 21 11 23 19 17 15

 15 7 5 9 
 3 4 7 21 28 26 42 27 15 32 13 10 24 11 33

 15 7 5 10 
 8 32 17 15 1 17 17 7 21 18 16 2 25 8 54

 15 10 1 1 
 11 12 13 15 20 13 12 12 14 14 18 13 11 20 16

 15 10 1 2 
 15 17 20 17 16 20 14 16 12 14 20 16 12 18 12

 15 10 1 3 
 18 12 15 16 12 19 12 20 13 12 11 15 12 12 14

 15 10 1 4 
 18 15 19 12 11 14 18 18 14 16 13 15 19 16 15

 15 10 1 5 
 16 19 12 15 16 12 20 10 20 18 13 11 18 11 20

 15 10 1 6 
 16 17 15 13 20 16 10 18 17 19 19 15 20 13 20

 15 10 1 7 
 13 16 12 10 14 13 19 19 15 16 15 12 20 12 15

 15 10 1 8 
 14 18 11 20 20 11 11 13 14 11 12 13 11 13 10

 15 10 1 9 
 13 17 10 12 13 11 19 20 11 15 12 14 18 14 13

 15 10 1 10 
 12 10 17 16 14 17 12 19 16 16 19 18 11 13 15

 15 10 2 1 
 26 28 20 25 23 23 28 29 27 26 29 20 27 27 30

 15 10 2 2 
 29 28 23 23 20 27 28 20 23 30 24 30 23 23 22

 15 10 2 3 
 29 25 29 24 23 29 21 24 22 26 30 22 27 26 25

 15 10 2 4 
 30 22 21 27 23 29 29 24 27 23 23 27 26 25 25

 15 10 2 5 
 26 27 20 27 22 27 23 27 23 20 24 21 30 27 20

 15 10 2 6 
 23 29 21 26 26 29 24 28 28 24 21 25 25 20 29

 15 10 2 7 
 26 25 27 22 20 26 22 28 29 24 21 22 29 24 26

 15 10 2 8 
 26 26 27 27 25 30 23 20 22 25 22 26 20 30 22

 15 10 2 9 
 30 26 23 22 29 27 27 21 26 30 20 21 21 24 21

 15 10 2 10 
 21 24 24 24 28 24 26 23 27 24 23 20 29 29 22

 15 10 3 1 
 16 23 28 24 16 25 28 18 18 23 14 28 17 15 30

 15 10 3 2 
 25 18 15 23 20 25 20 30 22 14 11 21 23 23 23

 15 10 3 3 
 18 20 29 26 30 27 17 15 14 28 27 29 27 20 12

 15 10 3 4 
 26 20 28 21 14 13 11 24 29 22 21 22 22 10 27

 15 10 3 5 
 18 21 28 28 13 29 30 13 24 13 23 26 16 25 23

 15 10 3 6 
 11 12 19 22 27 24 14 19 26 30 30 19 30 14 13

 15 10 3 7 
 11 26 11 19 23 28 22 14 25 16 24 14 23 22 14

 15 10 3 8 
 28 20 15 13 17 16 15 24 24 16 24 15 29 30 24

 15 10 3 9 
 27 18 16 13 21 23 10 25 30 28 25 29 28 14 30

 15 10 3 10 
 16 28 23 24 20 19 11 18 23 25 26 18 24 26 14

 15 10 4 1 
 20 19 18 22 18 20 34 25 18 19 18 28 18 17 20

 15 10 4 2 
 23 29 19 15 16 17 11 15 23 16 14 16 19 26 21

 15 10 4 3 
 25 18 24 24 12 12 23 25 30 22 18 19 13 23 17

 15 10 4 4 
 20 23 24 17 16 18 21 23 19 18 21 14 13 19 23

 15 10 4 5 
 27 25 15 20 29 21 16 23 24 17 21 23 23 19 27

 15 10 4 6 
 15 22 25 18 10 23 24 18 25 17 28 21 19 27 27

 15 10 4 7 
 25 12 20 18 20 23 30 24 18 25 24 23 20 11 19

 15 10 4 8 
 21 25 16 25 16 20 20 16 29 20 27 22 25 9 20

 15 10 4 9 
 20 25 20 22 16 16 27 20 18 19 30 22 23 20 18

 15 10 4 10 
 28 28 25 18 13 20 21 26 17 19 24 21 15 25 18

 15 10 5 1 
 27 38 15 13 32 10 6 9 14 28 32 14 31 26 8

 15 10 5 2 
 14 27 3 3 10 15 28 6 17 27 21 16 16 12 10

 15 10 5 3 
 7 15 7 37 10 8 35 13 22 24 15 26 17 18 5

 15 10 5 4 
 15 18 31 17 34 28 8 30 20 22 11 22 11 6 11

 15 10 5 5 
 27 36 23 20 30 16 3 43 15 26 27 11 1 16 36

 15 10 5 6 
 31 43 38 28 20 25 33 15 18 28 23 24 25 17 5

 15 10 5 7 
 24 13 13 22 18 18 5 23 10 16 1 22 15 10 24

 15 10 5 8 
 18 16 23 23 16 12 22 39 10 5 10 1 35 33 7

 15 10 5 9 
 17 30 19 16 20 29 28 12 5 15 29 20 2 6 13

 15 10 5 10 
 15 16 43 12 16 9 28 27 6 13 26 17 22 10 24

 20 3 1 1 
 19 20 14 10 14 16 20 11 20 10 11 17 13 20 19 17 14 11 10 14

 20 3 1 2 
 15 20 11 14 15 19 19 13 11 11 16 10 18 14 16 10 15 19 12 17

 20 3 1 3 
 19 13 17 16 17 13 13 11 12 12 14 11 10 16 20 15 12 17 14 19

 20 3 1 4 
 15 11 13 18 15 13 20 15 14 16 19 14 17 13 10 18 18 17 19 14

 20 3 1 5 
 18 15 17 11 12 18 19 19 13 20 20 13 11 10 18 16 14 13 11 20

 20 3 1 6 
 15 11 19 17 14 19 13 16 11 15 12 17 20 17 12 13 17 17 20 11

 20 3 1 7 
 10 14 15 12 14 14 14 12 11 14 19 20 11 16 14 10 20 11 16 14

 20 3 1 8 
 15 19 12 14 11 19 13 18 11 14 19 13 11 18 13 10 10 20 20 20

 20 3 1 9 
 14 20 11 11 10 19 13 20 17 18 20 16 20 11 14 15 15 17 10 17

 20 3 1 10 
 17 19 17 10 13 15 13 11 19 13 19 19 12 17 12 20 20 20 20 13

 20 3 2 1 
 27 27 24 30 24 20 20 30 30 30 27 23 25 29 29 25 28 29 27 25

 20 3 2 2 
 29 28 26 22 28 24 20 25 22 24 29 27 21 30 22 20 28 23 24 29

 20 3 2 3 
 20 30 22 30 23 28 22 26 27 20 23 25 24 24 26 21 27 27 22 25

 20 3 2 4 
 29 28 25 21 24 23 20 28 21 27 25 22 30 21 29 21 25 22 26 26

 20 3 2 5 
 26 21 22 21 28 24 25 25 26 23 21 30 29 24 24 24 22 28 30 30

 20 3 2 6 
 28 25 29 24 20 25 26 22 22 24 24 28 22 29 22 23 29 24 24 24

 20 3 2 7 
 23 22 27 20 25 26 27 29 22 23 30 25 24 30 22 26 28 20 26 20

 20 3 2 8 
 22 25 24 25 25 21 25 22 26 22 21 30 20 29 20 28 21 21 21 22

 20 3 2 9 
 25 29 30 26 27 24 30 25 29 27 29 22 22 25 23 21 25 22 27 27

 20 3 2 10 
 20 25 25 23 20 30 29 26 28 22 27 22 25 22 26 24 29 27 30 23

 20 3 3 1 
 11 26 14 25 15 12 21 25 19 25 23 13 29 30 16 11 14 24 28 11

 20 3 3 2 
 22 25 24 29 20 12 17 24 14 28 22 23 24 16 29 25 27 18 16 22

 20 3 3 3 
 29 18 25 30 26 27 12 16 24 24 14 21 12 27 11 27 26 21 21 10

 20 3 3 4 
 27 22 17 30 20 11 22 11 26 15 28 25 30 12 15 25 12 28 22 14

 20 3 3 5 
 22 16 30 23 13 25 21 28 17 21 16 25 10 21 19 25 13 22 29 17

 20 3 3 6 
 19 18 17 15 10 11 21 29 19 27 18 24 27 11 16 29 29 19 11 11

 20 3 3 7 
 30 10 28 26 13 17 21 15 17 16 29 28 14 22 26 24 22 14 27 15

 20 3 3 8 
 29 11 22 19 23 10 18 19 17 22 18 24 12 13 14 12 13 23 17 26

 20 3 3 9 
 20 11 17 26 14 27 15 24 23 11 21 13 16 24 16 24 19 24 17 16

 20 3 3 10 
 12 28 16 20 30 17 23 28 21 20 23 27 16 15 26 12 17 22 10 26

 20 3 4 1 
 19 26 16 26 10 15 17 23 17 13 21 31 27 29 34 26 12 28 15 14

 20 3 4 2 
 23 22 23 25 23 19 23 19 1 17 13 25 13 25 21 13 17 22 31 34

 20 3 4 3 
 16 22 21 21 29 17 22 29 21 25 23 27 22 21 20 21 31 19 19 19

 20 3 4 4 
 13 18 16 12 16 29 18 24 24 25 25 15 21 15 29 24 10 32 24 20

 20 3 4 5 
 18 16 22 17 18 27 18 20 22 22 18 21 17 12 13 20 19 16 13 17

 20 3 4 6 
 16 19 12 21 19 12 20 20 15 20 14 16 23 23 11 16 17 24 24 8

 20 3 4 7 
 24 14 25 15 22 17 18 10 17 13 11 21 19 22 22 17 18 28 19 17

 20 3 4 8 
 17 25 19 10 13 21 18 19 18 24 22 11 17 19 12 28 19 26 24 12

 20 3 4 9 
 16 20 12 25 13 23 26 12 27 29 23 23 17 18 17 19 14 23 11 19

 20 3 4 10 
 24 34 24 22 18 17 21 16 18 22 16 21 22 14 20 14 16 24 16 21

 20 3 5 1 
 13 1 13 20 26 40 5 30 22 17 35 6 13 4 23 23 12 18 17 15

 20 3 5 2 
 22 3 29 25 11 24 14 25 21 16 23 25 12 20 31 28 20 12 23 32

 20 3 5 3 
 11 24 22 33 21 5 18 26 16 25 25 20 20 22 15 9 21 8 17 23

 20 3 5 4 
 19 7 5 9 24 15 21 26 8 1 46 7 38 29 42 14 18 25 30 22

 20 3 5 5 
 35 30 33 25 27 3 38 10 21 14 28 27 6 7 18 23 27 20 13 8

 20 3 5 6 
 35 32 22 33 25 28 11 15 13 25 7 15 18 24 27 17 17 19 21 1

 20 3 5 7 
 1 12 26 20 4 21 32 1 15 3 17 13 20 20 8 23 17 29 1 30

 20 3 5 8 
 18 21 13 31 1 17 24 28 24 19 17 27 9 3 25 12 30 12 28 19

 20 3 5 9 
 18 14 10 44 20 30 39 24 9 33 18 18 26 24 23 1 35 28 5 16

 20 3 5 10 
 23 25 20 22 25 13 9 18 34 40 21 34 27 12 14 19 19 19 2 10

 20 5 1 1 
 11 10 16 19 14 12 12 16 19 14 13 12 11 18 20 17 19 14 16 10

 20 5 1 2 
 14 20 14 14 17 17 16 14 13 12 14 10 18 11 12 17 11 13 17 11

 20 5 1 3 
 11 18 12 13 10 18 17 12 17 14 15 15 20 11 11 10 11 13 10 14

 20 5 1 4 
 19 17 13 15 16 14 11 11 11 18 10 20 11 16 18 12 20 15 13 14

 20 5 1 5 
 11 16 10 20 17 15 10 10 20 18 14 20 20 13 11 17 14 12 11 13

 20 5 1 6 
 17 13 17 14 20 20 14 15 10 12 14 16 10 19 17 19 12 12 13 14

 20 5 1 7 
 10 20 16 11 12 15 18 15 11 13 18 19 11 12 16 12 17 17 16 19

 20 5 1 8 
 10 13 19 15 18 15 13 18 16 20 20 19 10 11 13 12 17 15 12 19

 20 5 1 9 
 11 15 20 14 17 10 11 20 18 14 16 18 16 18 11 18 15 13 18 14

 20 5 1 10 
 16 17 20 16 18 10 15 14 14 13 12 15 19 15 14 15 18 15 15 15

 20 5 2 1 
 20 28 26 23 29 27 21 23 30 22 26 23 30 24 30 25 29 27 20 20

 20 5 2 2 
 29 29 20 30 30 26 26 30 29 30 27 27 21 22 20 23 20 28 21 29

 20 5 2 3 
 27 27 24 24 28 22 30 30 26 22 25 27 26 27 21 30 23 20 24 28

 20 5 2 4 
 23 28 28 25 21 30 30 28 25 28 21 27 20 23 20 27 22 28 28 20

 20 5 2 5 
 26 25 27 30 24 25 26 23 21 22 21 28 29 20 20 29 26 20 30 30

 20 5 2 6 
 30 29 23 25 30 22 27 20 30 25 22 22 30 25 24 22 23 28 30 29

 20 5 2 7 
 27 29 25 20 30 30 23 23 28 25 28 29 24 27 24 29 20 30 22 25

 20 5 2 8 
 24 30 30 28 27 24 20 26 26 26 22 26 25 30 20 27 20 20 26 26

 20 5 2 9 
 24 20 29 28 28 22 28 28 29 30 30 24 28 23 30 26 22 22 26 27

 20 5 2 10 
 27 30 30 27 24 20 23 20 22 22 29 25 27 24 22 22 26 28 21 28

 20 5 3 1 
 30 24 23 15 17 14 10 11 21 21 18 21 16 16 12 13 23 28 29 12

 20 5 3 2 
 17 14 20 28 11 16 26 16 30 29 10 19 15 17 13 18 18 26 15 14

 20 5 3 3 
 22 26 15 21 28 16 26 19 13 28 26 13 18 17 29 28 25 25 20 16

 20 5 3 4 
 30 29 16 26 12 11 19 29 13 12 16 19 13 12 27 23 13 14 10 24

 20 5 3 5 
 16 10 29 18 10 17 28 15 12 26 18 18 10 22 20 20 19 16 10 28

 20 5 3 6 
 24 17 27 22 29 18 11 29 11 19 18 15 22 19 10 21 10 26 22 21

 20 5 3 7 
 21 11 26 23 22 30 28 29 12 11 24 29 26 19 27 12 10 13 19 19

 20 5 3 8 
 10 29 26 23 17 12 23 18 14 20 27 18 26 25 23 29 29 29 12 27

 20 5 3 9 
 10 10 21 29 20 15 29 25 12 12 25 19 27 18 16 12 15 28 26 25

 20 5 3 10 
 15 16 28 15 21 28 22 11 15 28 11 12 13 23 22 17 10 30 21 19

 20 5 4 1 
 14 19 19 24 12 11 17 17 13 23 23 18 23 21 24 15 14 22 20 17

 20 5 4 2 
 12 11 15 26 33 11 18 25 20 28 23 19 12 16 14 14 25 7 20 24

 20 5 4 3 
 16 24 22 18 23 18 23 20 13 10 9 15 22 17 26 13 19 21 27 25

 20 5 4 4 
 20 24 17 20 14 17 18 20 21 17 26 26 24 19 21 21 21 13 20 17

 20 5 4 5 
 35 20 19 23 16 22 16 19 21 25 18 22 19 12 19 17 16 18 18 14

 20 5 4 6 
 26 21 22 25 12 17 15 18 11 8 10 17 18 21 11 29 25 22 14 19

 20 5 4 7 
 19 29 32 14 27 17 19 16 21 19 25 24 16 20 20 20 18 16 31 25

 20 5 4 8 
 25 25 20 9 17 12 14 15 18 20 18 17 18 13 19 24 17 18 26 23

 20 5 4 9 
 28 23 20 26 16 13 19 26 16 21 16 17 22 23 12 17 19 22 20 20

 20 5 4 10 
 22 18 23 24 26 13 22 24 17 21 26 17 14 21 25 21 19 26 20 24

 20 5 5 1 
 23 23 1 18 20 27 25 24 23 10 26 22 28 38 15 22 22 17 18 28

 20 5 5 2 
 23 15 13 27 22 23 1 17 26 4 8 30 23 17 29 20 13 43 17 9

 20 5 5 3 
 28 8 30 26 9 4 7 15 26 7 21 14 34 19 17 20 13 40 22 2

 20 5 5 4 
 23 32 28 17 16 5 11 25 10 2 18 13 20 12 17 13 6 21 10 37

 20 5 5 5 
 12 34 13 19 16 28 30 18 25 22 22 12 9 28 12 16 12 6 23 27

 20 5 5 6 
 11 17 28 20 14 24 16 35 2 12 40 15 28 20 17 19 21 15 25 15

 20 5 5 7 
 37 5 38 10 8 9 21 34 25 11 3 13 26 36 18 14 26 22 14 17

 20 5 5 8 
 30 1 21 15 14 20 32 13 9 19 4 16 37 2 15 22 31 34 13 7

 20 5 5 9 
 22 31 25 26 21 10 22 20 20 28 11 22 15 16 14 17 26 9 19 23

 20 5 5 10 
 16 14 45 28 11 13 22 18 10 14 18 6 6 26 4 26 16 18 36 33

 20 7 1 1 
 19 17 10 18 10 12 19 12 20 16 13 11 10 19 10 15 14 15 19 16

 20 7 1 2 
 10 12 15 10 10 17 11 15 16 13 12 20 10 18 18 13 11 12 12 11

 20 7 1 3 
 19 12 12 15 12 16 14 15 12 10 14 18 13 11 17 16 17 10 14 16

 20 7 1 4 
 18 20 19 10 11 20 11 11 10 12 20 18 16 15 11 17 19 14 10 15

 20 7 1 5 
 13 18 19 14 14 12 19 17 13 16 12 20 13 11 16 15 20 12 20 13

 20 7 1 6 
 10 15 10 11 15 18 17 20 12 15 10 12 11 16 11 12 11 13 10 17

 20 7 1 7 
 17 11 13 11 14 12 20 14 17 15 15 11 15 19 19 11 10 19 12 11

 20 7 1 8 
 11 20 19 13 18 18 11 10 17 15 20 17 11 14 20 20 19 20 16 15

 20 7 1 9 
 20 13 12 18 10 13 11 19 14 20 10 18 13 16 17 15 10 20 19 17

 20 7 1 10 
 15 12 16 12 10 20 14 20 10 16 10 12 12 14 18 18 11 13 13 12

 20 7 2 1 
 24 25 24 27 29 21 20 30 24 20 24 22 25 24 24 24 23 21 30 21

 20 7 2 2 
 22 21 28 24 24 28 24 26 22 26 30 29 26 23 28 30 21 23 29 24

 20 7 2 3 
 21 22 24 24 30 20 25 21 27 24 29 24 22 28 25 27 28 20 27 28

 20 7 2 4 
 21 22 24 26 21 25 22 23 27 25 27 22 20 23 30 28 26 30 23 28

 20 7 2 5 
 25 26 25 28 28 22 22 23 24 30 28 30 27 26 24 23 22 27 21 20

 20 7 2 6 
 20 29 24 23 22 20 28 22 21 27 28 21 28 28 20 24 21 24 28 29

 20 7 2 7 
 20 26 21 20 21 25 20 21 26 26 25 22 25 26 25 21 25 20 27 22

 20 7 2 8 
 26 27 22 29 25 26 24 25 25 26 24 26 23 25 29 29 27 22 28 30

 20 7 2 9 
 23 26 27 21 30 28 27 30 24 27 26 22 23 23 26 23 30 29 20 24

 20 7 2 10 
 25 23 25 27 21 24 24 24 21 30 21 23 30 30 27 22 20 29 25 24

 20 7 3 1 
 23 18 29 19 30 13 22 24 21 12 25 25 27 29 12 20 25 19 10 11

 20 7 3 2 
 12 22 29 15 30 10 23 26 26 25 17 12 13 29 30 29 14 24 25 10

 20 7 3 3 
 16 15 18 23 10 30 18 19 10 13 24 28 28 11 30 14 20 12 25 14

 20 7 3 4 
 18 28 12 29 28 14 13 24 25 19 20 30 19 26 22 22 11 20 29 24

 20 7 3 5 
 19 21 22 11 20 21 23 13 14 20 13 10 23 26 18 18 27 16 30 22

 20 7 3 6 
 29 26 29 28 27 28 21 28 16 22 15 20 20 28 18 19 21 28 26 10

 20 7 3 7 
 23 13 28 16 11 26 11 18 16 27 20 24 21 10 11 16 27 10 19 28

 20 7 3 8 
 20 14 16 27 27 29 12 16 12 27 20 16 18 21 12 23 27 28 23 17

 20 7 3 9 
 23 22 23 25 28 25 19 12 13 12 22 29 15 22 17 21 16 25 29 22

 20 7 3 10 
 16 15 10 20 19 22 13 10 23 23 21 12 28 29 24 18 27 11 16 29

 20 7 4 1 
 13 26 14 18 22 19 22 22 21 15 20 18 18 21 8 16 27 19 25 17

 20 7 4 2 
 24 10 20 16 30 15 20 19 24 24 25 19 13 29 15 19 22 27 21 24

 20 7 4 3 
 22 24 16 31 18 16 10 21 22 29 13 24 24 19 19 19 17 26 14 17

 20 7 4 4 
 12 23 12 24 28 21 9 21 18 29 21 18 17 9 17 17 23 14 19 14

 20 7 4 5 
 19 16 28 26 22 20 32 25 26 12 26 24 20 24 15 19 24 21 25 18

 20 7 4 6 
 18 28 21 24 19 11 25 25 30 29 8 14 30 17 13 17 27 30 17 21

 20 7 4 7 
 22 19 13 25 23 22 20 23 13 24 22 25 24 16 20 22 21 32 16 19

 20 7 4 8 
 14 24 19 14 27 24 22 18 24 20 17 19 17 21 19 21 17 22 14 21

 20 7 4 9 
 18 14 19 23 21 26 20 19 13 18 14 21 19 23 16 12 28 18 31 23

 20 7 4 10 
 21 29 20 23 24 21 22 17 25 15 31 24 15 19 23 16 16 15 21 21

 20 7 5 1 
 19 18 26 8 17 23 18 17 12 19 23 20 35 26 24 12 29 29 31 30

 20 7 5 2 
 18 23 25 17 12 18 27 17 11 1 16 41 12 31 9 21 18 23 21 6

 20 7 5 3 
 3 18 27 28 2 19 17 26 8 27 23 16 12 29 39 22 29 1 20 32

 20 7 5 4 
 20 21 10 43 13 18 19 12 35 31 30 32 10 4 19 27 16 9 19 6

 20 7 5 5 
 14 17 28 8 12 20 26 19 29 22 17 28 33 26 6 17 43 14 14 9

 20 7 5 6 
 22 22 19 20 25 24 6 25 28 38 1 12 26 20 17 17 26 3 19 15

 20 7 5 7 
 25 33 25 18 4 23 7 19 23 17 27 20 26 18 37 22 9 16 12 20

 20 7 5 8 
 16 8 6 18 21 26 17 23 29 29 9 30 28 28 28 25 15 28 2 12

 20 7 5 9 
 11 23 32 14 12 29 14 26 24 28 15 5 33 28 21 15 4 35 25 30

 20 7 5 10 
 38 32 23 28 12 24 12 23 23 22 36 31 21 10 2 31 26 21 16 15

 20 10 1 1 
 11 17 14 11 15 18 19 12 12 19 16 18 10 11 14 18 17 11 12 10

 20 10 1 2 
 16 13 15 11 16 18 11 16 13 20 11 17 19 17 14 16 17 17 13 13

 20 10 1 3 
 19 19 18 16 14 19 11 13 14 14 14 14 10 12 20 10 11 18 16 14

 20 10 1 4 
 18 17 18 11 16 13 19 14 20 10 19 13 16 18 10 18 10 10 15 19

 20 10 1 5 
 19 10 11 12 18 16 16 15 10 11 15 10 12 18 19 16 11 12 17 14

 20 10 1 6 
 14 19 16 20 17 14 15 16 20 13 11 16 11 18 15 11 17 18 19 19

 20 10 1 7 
 12 19 13 13 11 10 13 16 18 19 11 10 18 17 20 17 12 19 12 14

 20 10 1 8 
 20 14 20 15 15 14 15 16 13 19 13 13 14 13 18 20 16 20 11 10

 20 10 1 9 
 19 19 10 13 13 13 19 12 12 18 13 18 14 18 14 18 15 11 11 19

 20 10 1 10 
 19 20 14 17 11 12 14 10 14 18 11 17 19 20 14 10 11 11 19 12

 20 10 2 1 
 29 21 21 30 24 25 23 26 27 27 23 26 24 29 25 20 22 28 30 28

 20 10 2 2 
 20 29 24 20 28 26 22 21 22 24 28 26 28 29 22 29 30 29 21 25

 20 10 2 3 
 20 21 30 28 24 23 21 25 30 21 28 20 27 20 26 29 27 23 22 26

 20 10 2 4 
 30 22 29 21 27 30 20 21 26 29 28 27 30 25 30 28 24 30 23 23

 20 10 2 5 
 24 22 23 24 25 25 28 27 26 21 23 29 26 27 20 20 24 20 23 24

 20 10 2 6 
 27 22 25 20 26 26 20 26 25 30 27 26 25 21 21 20 29 28 25 27

 20 10 2 7 
 23 23 25 30 22 25 27 22 21 23 21 28 21 26 30 28 25 23 21 27

 20 10 2 8 
 26 27 22 20 28 22 27 25 24 24 28 24 22 24 24 23 23 24 24 21

 20 10 2 9 
 24 27 23 22 29 25 26 20 26 30 20 21 21 24 24 30 22 24 23 22

 20 10 2 10 
 21 30 20 21 26 26 29 23 26 28 25 29 27 30 29 27 21 23 21 23

 20 10 3 1 
 24 11 17 13 10 10 15 27 28 16 29 28 20 11 18 17 11 12 11 11

 20 10 3 2 
 12 27 14 17 22 22 28 23 21 24 28 21 20 17 12 24 23 12 14 20

 20 10 3 3 
 29 23 30 23 16 26 28 22 13 17 30 19 27 25 23 25 27 20 21 18

 20 10 3 4 
 24 30 21 15 16 29 29 17 16 17 26 21 21 22 21 18 15 30 19 29

 20 10 3 5 
 16 26 10 26 11 14 18 19 12 25 29 22 17 28 26 30 13 19 14 10

 20 10 3 6 
 16 11 17 16 12 30 20 25 11 30 19 23 14 11 30 28 16 14 21 29

 20 10 3 7 
 27 28 30 15 27 18 20 15 18 27 12 10 15 24 20 21 24 28 22 24

 20 10 3 8 
 11 14 12 27 24 26 20 12 25 21 28 27 30 10 20 26 18 10 10 27

 20 10 3 9 
 16 20 22 28 21 10 29 23 12 22 28 22 14 14 16 11 30 30 16 25

 20 10 3 10 
 14 18 15 15 17 12 10 28 12 19 29 27 20 21 18 20 21 27 26 28

 20 10 4 1 
 14 24 17 31 18 13 16 14 19 28 27 18 15 23 26 9 27 12 15 20

 20 10 4 2 
 17 17 31 22 16 24 16 19 16 16 22 20 18 16 14 22 18 11 29 23

 20 10 4 3 
 11 21 21 19 25 23 15 20 20 25 26 12 20 21 20 23 20 13 22 29

 20 10 4 4 
 22 23 21 21 11 21 17 23 26 22 19 17 25 18 19 17 14 19 25 21

 20 10 4 5 
 21 14 20 23 24 16 21 10 20 26 17 31 18 26 29 18 22 22 27 24

 20 10 4 6 
 9 26 17 21 29 11 6 24 23 11 29 19 23 20 20 14 24 16 24 15

 20 10 4 7 
 19 19 21 19 24 22 19 14 24 22 19 22 16 24 23 22 20 22 16 12

 20 10 4 8 
 17 23 17 16 20 19 14 29 25 18 20 28 15 25 34 18 18 24 18 26

 20 10 4 9 
 16 29 19 16 27 19 26 16 23 22 21 24 20 21 19 23 20 27 15 33

 20 10 4 10 
 19 9 16 13 17 18 24 12 18 22 14 18 23 21 26 21 27 17 24 29

 20 10 5 1 
 2 24 10 21 24 26 25 30 17 20 26 18 16 21 32 35 28 34 15 19

 20 10 5 2 
 8 38 6 10 6 20 11 42 37 14 17 20 27 38 3 9 29 11 13 20

 20 10 5 3 
 12 14 30 15 37 13 45 31 25 16 1 11 34 28 21 40 26 30 11 21

 20 10 5 4 
 32 26 25 22 27 25 22 22 28 19 10 17 39 10 11 1 16 10 7 32

 20 10 5 5 
 24 16 37 19 9 33 29 11 24 22 7 26 21 1 24 28 26 12 13 24

 20 10 5 6 
 17 20 11 16 5 20 13 31 6 30 9 30 26 12 13 28 14 12 34 27

 20 10 5 7 
 40 1 31 21 15 8 19 22 13 20 15 31 32 18 22 26 15 23 28 22

 20 10 5 8 
 22 25 24 17 18 13 18 28 25 9 13 18 39 26 5 7 19 25 18 10

 20 10 5 9 
 23 13 29 18 20 22 5 19 20 19 9 12 5 21 41 39 5 20 33 6

 20 10 5 10 
 17 10 19 18 36 8 15 14 30 32 7 20 28 18 15 22 28 24 29 23

 25 3 1 1 
 19 11 13 17 11 15 19 13 10 17 17 20 13 15 14 19 16 11 20 13 18 12 13 17 12

 25 3 1 2 
 20 19 15 11 18 16 14 16 19 15 14 17 19 13 10 12 17 11 11 16 11 15 13 12 19

 25 3 1 3 
 10 12 13 20 17 20 20 16 16 12 16 16 13 18 12 16 19 18 18 14 13 15 10 10 18

 25 3 1 4 
 20 16 17 20 15 15 15 19 13 12 20 16 11 10 11 18 16 16 16 14 16 16 14 18 16

 25 3 1 5 
 17 20 10 17 10 17 10 10 20 20 12 14 14 20 13 18 20 15 20 15 11 11 12 12 20

 25 3 1 6 
 14 13 14 14 12 13 20 16 14 16 14 11 10 19 14 10 20 14 12 17 17 11 12 19 12

 25 3 1 7 
 14 20 20 17 15 12 15 14 20 13 18 18 18 17 20 14 20 18 12 20 15 18 18 13 11

 25 3 1 8 
 10 19 13 20 12 11 15 12 10 20 11 10 13 13 15 16 13 11 18 15 11 14 15 13 18

 25 3 1 9 
 17 13 18 12 19 18 14 17 20 18 17 13 15 20 17 10 12 12 17 18 20 19 10 18 18

 25 3 1 10 
 15 16 12 20 19 16 18 18 16 11 19 19 16 18 20 10 16 17 14 15 16 20 15 14 11

 25 3 2 1 
 28 25 26 22 24 27 26 24 21 24 25 27 28 27 22 24 22 29 28 20 23 21 24 24 29

 25 3 2 2 
 21 22 27 25 29 22 21 30 29 24 23 26 26 25 24 24 20 26 21 29 22 21 21 24 26

 25 3 2 3 
 26 22 22 22 28 22 27 26 28 22 21 30 28 20 26 21 30 27 28 27 27 27 22 26 25

 25 3 2 4 
 29 29 27 22 29 21 22 29 21 27 24 28 24 28 27 27 28 24 24 22 30 21 29 29 27

 25 3 2 5 
 23 29 26 29 20 27 23 28 24 27 20 26 29 25 30 26 30 22 24 28 28 27 23 21 22

 25 3 2 6 
 23 20 23 20 26 23 24 28 25 28 28 25 20 28 22 28 28 23 23 20 28 30 20 29 29

 25 3 2 7 
 20 24 29 28 30 27 28 22 27 30 26 28 20 21 25 24 20 27 29 22 22 28 24 29 23

 25 3 2 8 
 26 30 29 25 21 30 20 20 27 30 22 23 28 20 25 23 29 23 22 28 25 25 22 25 22

 25 3 2 9 
 30 23 30 25 23 27 25 22 30 24 22 21 28 21 20 23 21 24 27 26 22 20 29 28 23

 25 3 2 10 
 27 30 24 25 22 23 24 28 20 29 26 22 22 28 24 23 24 21 22 26 21 30 26 30 29

 25 3 3 1 
 11 14 30 14 29 13 11 26 12 22 29 13 11 19 13 18 15 14 27 26 14 14 24 18 18

 25 3 3 2 
 23 15 22 23 12 19 27 19 22 29 12 21 29 29 28 10 10 23 30 18 14 11 24 24 27

 25 3 3 3 
 22 20 28 23 23 20 20 11 24 21 21 29 22 29 18 26 29 28 19 11 18 23 25 20 14

 25 3 3 4 
 20 10 12 25 28 19 20 26 26 22 28 28 26 12 19 25 15 21 29 28 30 20 15 14 25

 25 3 3 5 
 26 13 10 24 17 19 11 20 13 27 29 28 24 20 12 18 22 30 21 23 13 24 20 11 11

 25 3 3 6 
 11 28 23 19 17 30 10 20 15 18 22 14 10 21 20 15 30 25 22 24 14 20 27 26 10

 25 3 3 7 
 30 19 28 27 19 19 24 25 22 24 24 28 18 28 15 29 28 21 13 19 17 19 11 30 17

 25 3 3 8 
 24 11 15 27 30 10 30 30 10 11 25 28 11 14 14 26 16 10 28 28 29 29 10 20 15

 25 3 3 9 
 24 25 23 29 13 10 18 20 11 17 14 22 13 26 19 13 22 10 13 16 30 27 21 21 23

 25 3 3 10 
 15 21 25 18 17 11 27 18 14 20 22 16 15 15 23 27 27 28 25 12 30 19 17 11 20

 25 3 4 1 
 14 23 16 20 26 34 22 27 15 18 21 18 25 19 17 18 24 25 13 18 20 24 14 15 17

 25 3 4 2 
 20 19 10 34 31 29 13 20 21 24 25 19 8 18 16 21 17 19 24 19 10 22 17 9 11

 25 3 4 3 
 21 19 18 14 21 22 24 19 21 15 13 19 21 20 24 19 16 22 20 13 21 32 22 16 22

 25 3 4 4 
 19 13 18 24 9 15 8 16 25 19 10 21 25 12 16 11 17 18 24 22 25 23 18 29 13

 25 3 4 5 
 29 15 21 16 14 10 21 26 11 23 18 16 23 20 13 28 20 16 13 20 18 31 20 22 27

 25 3 4 6 
 30 22 15 20 16 16 22 23 13 19 19 15 27 15 20 11 18 19 15 25 21 14 19 22 20

 25 3 4 7 
 18 19 27 18 18 24 22 20 29 25 30 24 26 11 11 22 26 17 19 19 17 16 18 28 21

 25 3 4 8 
 23 21 17 15 15 23 28 20 25 22 23 20 26 21 21 18 31 18 19 25 19 28 18 13 22

 25 3 4 9 
 14 13 12 30 16 27 18 21 21 30 18 20 23 18 18 23 20 20 30 14 16 18 16 17 19

 25 3 4 10 
 22 14 23 18 20 18 24 13 17 21 21 36 19 21 20 18 19 23 17 24 24 27 18 22 23

 25 3 5 1 
 32 22 16 38 25 42 31 17 6 27 40 22 30 41 32 15 31 16 1 26 9 27 33 37 28

 25 3 5 2 
 35 27 14 28 18 13 2 13 14 35 11 40 13 22 20 17 13 23 14 29 28 11 16 11 3

 25 3 5 3 
 33 32 19 32 17 1 24 23 17 15 28 24 23 19 13 18 16 24 16 9 29 36 8 23 1

 25 3 5 4 
 15 9 9 19 4 24 22 13 21 20 13 15 17 20 1 5 13 23 29 8 26 30 8 48 28

 25 3 5 5 
 16 19 21 34 22 6 14 22 21 16 12 9 16 32 21 25 10 11 36 15 21 8 25 23 32

 25 3 5 6 
 18 16 14 52 19 5 9 5 24 19 13 3 5 18 21 12 4 36 15 11 11 26 10 23 23

 25 3 5 7 
 26 26 13 33 21 15 17 19 22 19 31 12 24 32 2 44 18 22 32 2 42 36 17 7 15

 25 3 5 8 
 9 32 23 26 18 24 7 15 22 9 17 16 17 30 10 12 31 22 51 14 18 21 26 30 19

 25 3 5 9 
 40 18 11 24 30 23 5 23 1 30 32 17 11 29 3 10 5 33 22 38 1 35 3 35 12

 25 3 5 10 
 32 15 27 14 16 39 18 18 28 24 8 20 41 37 37 22 10 1 29 31 18 10 19 10 40

 25 5 1 1 
 10 15 13 17 13 19 14 17 11 17 12 14 19 11 17 15 19 13 15 10 17 18 13 15 12

 25 5 1 2 
 19 14 12 13 16 18 20 10 11 11 17 13 10 14 13 18 15 13 13 14 17 15 19 12 18

 25 5 1 3 
 16 10 15 15 16 14 20 18 13 13 10 18 10 10 15 14 12 10 17 17 10 13 19 13 17

 25 5 1 4 
 18 15 18 18 19 17 19 19 13 10 10 13 11 12 19 17 19 17 18 14 16 16 18 20 20

 25 5 1 5 
 15 16 14 19 11 18 11 13 19 12 16 14 18 13 18 17 14 12 18 11 13 18 17 10 14

 25 5 1 6 
 13 18 19 15 12 13 11 17 18 15 19 16 11 14 11 10 12 13 10 20 15 12 15 13 10

 25 5 1 7 
 17 15 11 14 19 18 11 19 14 12 14 15 10 14 20 13 19 19 10 13 18 15 14 20 11

 25 5 1 8 
 18 16 12 14 11 18 15 16 16 11 15 20 20 10 12 16 12 11 16 14 12 14 12 10 16

 25 5 1 9 
 15 18 14 12 17 15 11 13 19 11 13 20 18 19 18 13 11 15 18 13 19 11 18 10 10

 25 5 1 10 
 12 17 10 18 16 13 13 14 17 20 15 12 14 19 15 12 12 16 20 18 14 11 14 14 20

 25 5 2 1 
 28 22 28 27 30 21 20 21 25 30 29 21 21 22 29 25 20 25 25 20 27 30 30 21 30

 25 5 2 2 
 30 29 24 26 27 27 26 30 23 25 27 29 21 22 20 27 23 25 29 23 26 25 26 30 22

 25 5 2 3 
 28 30 30 20 22 22 23 28 29 22 22 24 22 22 22 24 20 23 20 21 25 25 22 26 24

 25 5 2 4 
 23 22 23 22 29 26 29 25 29 21 30 21 23 27 29 23 27 24 22 26 27 22 29 22 27

 25 5 2 5 
 27 26 29 29 24 30 24 22 25 30 23 26 26 27 21 24 21 29 21 29 26 30 29 20 30

 25 5 2 6 
 21 22 21 22 23 29 22 25 24 21 28 26 29 20 21 22 24 29 20 25 26 29 25 30 28

 25 5 2 7 
 21 30 24 20 25 24 24 21 26 24 21 28 28 22 24 24 22 26 27 28 20 20 25 29 21

 25 5 2 8 
 26 22 28 30 20 27 25 26 23 21 24 27 22 20 22 29 20 27 26 27 20 25 24 30 22

 25 5 2 9 
 24 29 30 26 28 28 20 27 28 27 28 30 20 26 20 30 27 30 30 28 29 21 25 28 24

 25 5 2 10 
 24 24 23 20 30 24 23 29 25 26 27 28 23 29 20 25 22 24 24 24 26 20 20 24 24

 25 5 3 1 
 29 29 21 29 27 16 17 18 18 11 29 25 11 14 29 15 26 13 15 15 20 21 28 26 12

 25 5 3 2 
 22 13 10 29 25 11 11 12 24 25 16 10 22 15 30 30 27 17 17 13 17 11 13 27 20

 25 5 3 3 
 12 19 22 11 11 12 16 12 16 10 27 21 20 22 28 10 24 26 29 28 13 11 12 23 25

 25 5 3 4 
 17 22 20 26 30 13 28 14 30 17 22 15 14 18 27 27 30 11 30 15 21 30 14 16 20

 25 5 3 5 
 12 18 29 20 18 30 22 24 14 13 22 13 11 24 28 10 10 27 21 16 10 21 24 12 15

 25 5 3 6 
 24 28 28 20 24 28 11 12 30 22 23 19 14 28 26 12 21 30 16 10 26 28 25 14 26

 25 5 3 7 
 16 29 23 13 12 16 25 15 29 10 26 26 16 17 27 12 18 23 26 25 17 26 19 22 27

 25 5 3 8 
 28 14 16 11 20 20 29 26 23 30 16 14 21 30 21 16 16 26 17 24 25 16 26 21 25

 25 5 3 9 
 23 20 14 15 23 24 11 26 26 26 17 23 14 13 17 11 16 10 24 23 20 28 23 17 19

 25 5 3 10 
 14 24 16 21 16 26 14 25 24 11 17 16 29 22 15 28 20 29 23 25 16 26 12 15 22

 25 5 4 1 
 13 24 21 15 22 25 21 19 25 33 20 22 22 25 22 23 21 12 24 27 20 24 11 31 19

 25 5 4 2 
 23 17 22 19 28 26 23 11 20 25 17 19 17 25 16 20 27 18 29 23 10 25 23 14 21

 25 5 4 3 
 17 20 15 31 13 11 23 17 25 20 13 19 20 22 15 12 16 27 20 24 14 7 15 18 18

 25 5 4 4 
 12 20 11 25 19 18 13 22 13 18 22 27 23 18 19 28 20 20 14 21 16 19 21 22 14

 25 5 4 5 
 14 21 15 25 16 15 17 25 16 22 23 25 21 17 10 21 18 10 16 22 12 21 22 17 28

 25 5 4 6 
 23 18 13 29 15 22 19 21 20 19 20 16 20 18 20 22 31 16 16 21 20 28 15 22 26

 25 5 4 7 
 24 21 19 12 15 19 22 21 16 25 20 15 19 17 19 30 16 16 23 19 16 25 20 18 26

 25 5 4 8 
 15 18 15 22 21 10 25 15 17 17 18 21 24 20 15 21 22 21 18 12 21 15 20 15 18

 25 5 4 9 
 26 16 18 19 24 20 14 21 9 12 21 22 17 29 24 23 27 22 18 20 16 27 16 21 19

 25 5 4 10 
 18 12 20 16 16 21 18 19 17 26 15 21 13 19 18 18 20 20 16 23 21 12 20 12 17

 25 5 5 1 
 12 11 13 24 27 22 14 6 15 28 16 7 10 17 33 34 17 22 19 16 29 13 18 3 26

 25 5 5 2 
 14 13 21 27 6 25 14 3 4 24 11 16 12 19 20 21 27 29 30 29 22 32 32 31 24

 25 5 5 3 
 17 21 4 10 18 18 13 22 20 13 20 45 22 27 21 5 22 24 34 39 9 20 1 15 20

 25 5 5 4 
 23 44 23 27 20 35 31 10 23 8 1 15 16 7 1 39 31 39 10 7 14 26 31 19 23

 25 5 5 5 
 1 35 25 29 5 34 24 9 22 24 22 14 23 16 31 13 23 1 28 22 9 1 14 30 10

 25 5 5 6 
 8 8 2 26 40 23 23 31 7 30 23 1 17 19 25 15 24 19 21 21 21 30 14 3 20

 25 5 5 7 
 32 27 25 20 1 19 16 7 6 32 25 22 15 27 4 23 12 34 38 24 24 21 25 31 20

 25 5 5 8 
 15 6 17 42 23 12 1 25 24 15 25 21 10 15 44 31 22 11 37 23 9 9 21 21 20

 25 5 5 9 
 11 19 23 6 1 11 29 20 29 30 20 27 24 24 29 6 11 39 11 30 22 20 17 28 34

 25 5 5 10 
 27 11 23 19 22 8 15 6 20 28 12 11 16 33 26 10 37 16 13 20 21 24 26 21 18

 25 7 1 1 
 12 11 17 13 17 10 13 13 12 20 14 14 16 20 14 19 18 12 11 17 19 16 10 14 15

 25 7 1 2 
 16 11 12 17 14 20 20 11 14 15 17 12 11 20 16 18 13 15 20 14 19 19 17 12 12

 25 7 1 3 
 14 19 10 15 19 14 10 13 17 20 17 11 20 14 16 17 13 12 16 20 18 15 13 17 12

 25 7 1 4 
 18 17 18 16 11 18 19 10 17 16 10 13 10 15 20 18 14 11 18 19 13 15 10 19 16

 25 7 1 5 
 19 19 11 19 10 19 10 11 18 11 10 12 13 16 13 18 12 16 12 17 20 15 18 18 14

 25 7 1 6 
 11 10 20 17 14 13 19 14 18 14 11 13 14 16 15 18 11 14 10 14 15 14 16 20 14

 25 7 1 7 
 15 15 18 15 18 13 15 13 14 11 12 14 12 19 18 17 19 13 18 10 11 13 14 19 19

 25 7 1 8 
 19 12 10 14 10 17 15 19 18 14 12 10 14 15 10 15 14 15 17 10 19 16 12 20 11

 25 7 1 9 
 14 11 10 13 19 12 15 19 16 19 14 10 10 17 11 20 16 11 14 12 17 10 11 18 10

 25 7 1 10 
 15 20 18 11 11 17 17 11 18 18 20 16 11 15 14 12 19 18 16 14 20 11 17 13 14

 25 7 2 1 
 23 25 25 25 26 30 25 30 24 21 22 27 25 30 24 22 26 23 23 21 20 20 25 29 22

 25 7 2 2 
 27 28 27 23 23 28 29 25 27 28 20 30 22 20 24 27 20 26 23 25 20 29 20 27 20

 25 7 2 3 
 27 27 20 22 25 20 20 24 20 26 26 27 22 25 21 26 23 25 21 22 26 26 20 23 26

 25 7 2 4 
 30 28 23 30 23 26 23 29 23 26 26 21 20 30 22 24 26 26 27 23 29 21 28 26 23

 25 7 2 5 
 24 29 29 24 28 20 22 27 27 30 29 24 21 20 21 29 28 20 28 28 22 23 24 30 30

 25 7 2 6 
 20 21 24 28 24 26 28 25 26 21 22 30 23 26 21 21 26 28 30 29 25 20 27 25 21

 25 7 2 7 
 27 25 27 22 28 27 21 28 24 28 25 20 22 30 25 25 28 28 29 26 30 22 23 26 30

 25 7 2 8 
 20 27 28 22 22 26 21 29 29 21 23 22 28 28 21 26 28 25 23 22 22 24 25 23 20

 25 7 2 9 
 24 29 27 21 22 28 22 30 20 26 25 26 20 29 20 27 26 24 30 26 24 20 29 29 26

 25 7 2 10 
 27 26 21 30 29 24 24 21 28 27 25 28 27 22 26 26 20 22 20 30 25 25 25 29 21

 25 7 3 1 
 24 22 23 28 29 28 13 24 14 29 21 16 26 10 22 20 21 25 14 25 19 30 29 23 15

 25 7 3 2 
 24 17 16 18 28 13 25 28 22 19 17 25 10 24 28 10 26 29 24 29 22 24 13 10 16

 25 7 3 3 
 24 10 25 18 12 17 24 25 13 14 12 14 15 25 23 16 22 27 17 10 12 25 28 22 11

 25 7 3 4 
 13 18 13 14 20 21 28 28 24 22 22 23 25 25 22 22 20 18 22 11 27 16 29 12 10

 25 7 3 5 
 14 25 25 17 28 30 26 16 30 10 17 27 14 16 14 29 26 14 26 15 12 27 30 23 10

 25 7 3 6 
 25 15 11 16 22 10 28 23 15 21 24 17 11 23 29 26 26 23 29 15 10 17 27 10 16

 25 7 3 7 
 27 24 19 13 21 25 20 10 16 30 12 30 18 21 13 13 28 23 15 22 17 21 22 16 29

 25 7 3 8 
 10 29 12 29 18 13 29 15 19 11 30 12 19 30 29 27 21 13 25 21 12 28 13 18 30

 25 7 3 9 
 29 18 19 25 24 27 29 28 11 20 24 12 24 27 16 25 15 12 17 29 17 18 22 27 11

 25 7 3 10 
 28 12 26 12 27 24 28 20 13 15 29 30 21 16 11 27 14 19 10 23 26 25 12 12 16

 25 7 4 1 
 15 20 18 20 18 23 20 17 19 19 23 22 15 21 25 11 27 14 17 16 22 15 14 16 30

 25 7 4 2 
 18 11 23 24 14 16 21 11 28 14 8 28 11 25 19 16 22 20 17 21 21 16 16 15 18

 25 7 4 3 
 21 29 19 26 17 13 32 23 13 22 22 19 15 25 17 19 28 23 12 24 22 19 22 21 15

 25 7 4 4 
 29 27 28 23 25 21 17 18 14 22 17 11 12 11 21 18 26 16 23 24 19 21 33 20 20

 25 7 4 5 
 22 21 21 14 24 13 19 26 27 23 22 22 25 13 16 21 23 30 30 22 18 17 13 20 20

 25 7 4 6 
 19 20 19 21 15 19 35 20 17 14 30 27 15 19 25 20 18 13 19 23 18 12 31 13 22

 25 7 4 7 
 13 20 15 19 26 14 21 12 15 19 23 18 29 12 23 20 28 35 21 28 26 16 23 22 23

 25 7 4 8 
 15 25 20 14 20 27 18 19 14 18 16 6 20 24 20 18 18 17 21 19 14 23 23 15 25

 25 7 4 9 
 20 10 27 21 19 12 17 18 15 17 12 15 22 12 18 15 15 16 24 19 19 13 19 10 19

 25 7 4 10 
 17 17 25 28 24 24 20 22 21 12 24 23 21 23 15 15 19 21 16 25 30 19 14 17 22

 25 7 5 1 
 34 18 7 13 9 15 9 25 16 37 8 18 1 14 23 23 9 39 14 23 25 8 33 19 21

 25 7 5 2 
 26 3 23 22 20 22 1 17 26 9 5 34 13 30 29 13 18 34 1 21 24 25 16 19 8

 25 7 5 3 
 1 1 12 25 16 26 36 1 20 30 28 11 18 27 28 34 16 31 31 23 19 14 23 13 15

 25 7 5 4 
 17 31 29 31 14 24 26 18 23 29 29 39 1 34 34 20 31 28 41 7 1 37 20 20 26

 25 7 5 5 
 3 25 24 17 35 31 13 20 17 12 26 13 10 15 1 12 21 39 23 20 35 29 20 23 18

 25 7 5 6 
 19 28 21 8 8 38 24 14 14 6 35 27 31 17 15 17 26 17 23 30 20 31 19 24 13

 25 7 5 7 
 21 31 12 11 10 26 21 32 22 15 6 24 12 23 25 15 6 24 23 18 39 24 24 1 25

 25 7 5 8 
 13 35 24 32 31 3 17 20 15 10 25 38 26 14 25 31 46 21 18 24 6 15 7 22 17

 25 7 5 9 
 31 28 13 10 21 16 47 6 27 25 18 26 26 17 27 10 17 11 23 9 11 14 26 12 15

 25 7 5 10 
 30 20 20 18 30 19 26 10 39 16 39 18 23 7 23 24 34 8 6 11 22 21 31 10 3

 25 10 1 1 
 20 16 14 17 14 13 12 20 20 16 11 19 18 10 15 13 14 16 14 14 12 10 13 16 16

 25 10 1 2 
 10 16 18 17 12 15 19 12 13 13 20 18 17 20 14 18 18 18 11 10 14 18 15 14 12

 25 10 1 3 
 14 15 17 11 18 11 12 16 20 10 20 16 20 17 13 17 13 19 13 14 16 19 16 18 18

 25 10 1 4 
 17 18 20 10 19 15 14 10 18 15 14 17 13 17 14 14 14 13 15 17 10 15 17 15 19

 25 10 1 5 
 17 20 13 17 10 16 13 10 13 10 17 18 11 20 20 14 17 15 13 12 16 20 12 17 19

 25 10 1 6 
 19 13 13 18 17 20 20 12 13 11 19 14 16 19 15 18 14 19 20 10 17 11 18 15 18

 25 10 1 7 
 18 13 15 12 17 16 16 15 18 15 15 11 19 12 16 11 15 11 15 19 11 11 15 13 12

 25 10 1 8 
 14 18 16 18 16 12 13 18 12 19 17 12 18 16 14 12 17 16 16 19 15 10 16 19 11

 25 10 1 9 
 15 10 18 18 16 19 14 17 20 16 15 16 20 13 18 12 20 19 16 13 13 14 10 15 10

 25 10 1 10 
 14 19 16 10 15 14 16 20 12 10 13 12 17 16 12 11 20 15 16 19 11 10 18 14 11

 25 10 2 1 
 26 26 21 28 30 30 20 24 26 29 28 24 27 27 22 24 20 25 25 29 30 23 28 29 20

 25 10 2 2 
 29 20 24 23 26 25 20 25 26 26 27 27 21 25 23 25 29 29 21 23 27 28 20 25 25

 25 10 2 3 
 24 22 29 23 24 26 30 30 24 22 24 27 26 24 28 23 27 27 23 27 25 20 28 28 25

 25 10 2 4 
 23 26 27 27 28 30 29 20 21 21 20 25 25 26 28 23 30 24 27 29 22 27 24 30 28

 25 10 2 5 
 22 27 29 24 22 26 30 22 26 26 25 26 25 28 26 24 25 26 24 21 24 24 25 25 28

 25 10 2 6 
 24 28 20 24 26 24 28 26 22 23 26 26 24 23 26 27 20 25 26 21 30 27 28 21 24

 25 10 2 7 
 25 22 22 28 20 24 28 21 26 20 28 21 26 20 25 20 21 27 21 28 21 26 24 28 28

 25 10 2 8 
 25 25 27 27 23 22 22 20 23 29 24 29 30 24 20 25 22 30 23 24 26 28 20 29 30

 25 10 2 9 
 30 25 23 24 29 20 26 27 28 23 20 28 26 23 27 20 26 20 20 28 24 23 25 29 25

 25 10 2 10 
 24 20 29 23 26 24 26 28 29 21 27 30 23 20 21 23 25 22 25 28 20 24 27 26 29

 25 10 3 1 
 15 20 12 14 29 16 30 22 11 16 12 25 24 28 10 22 25 13 30 10 16 12 11 21 26

 25 10 3 2 
 15 16 11 19 11 28 17 10 22 19 20 26 15 21 13 22 24 23 15 23 22 27 16 22 10

 25 10 3 3 
 29 23 10 15 17 16 13 21 30 19 26 26 12 30 15 20 21 21 15 21 24 24 13 27 25

 25 10 3 4 
 24 25 16 16 24 12 12 18 15 16 15 24 30 26 29 18 29 12 19 28 10 21 12 18 10

 25 10 3 5 
 16 17 22 13 20 14 21 15 27 15 14 24 21 12 27 25 19 22 13 21 30 14 20 26 18

 25 10 3 6 
 10 10 13 19 28 17 23 16 27 23 27 29 13 25 11 11 13 16 18 23 25 10 15 16 14

 25 10 3 7 
 22 12 11 24 17 25 29 19 25 29 11 15 13 23 10 11 19 10 15 11 30 25 23 16 26

 25 10 3 8 
 13 22 19 17 29 15 26 28 10 28 16 18 26 16 30 29 24 19 14 14 25 28 23 10 24

 25 10 3 9 
 18 24 30 11 27 16 18 10 10 25 21 16 25 18 15 24 25 20 20 12 28 22 26 27 20

 25 10 3 10 
 12 11 16 29 14 14 28 22 27 10 26 29 28 27 13 16 12 17 27 15 23 23 13 30 13

 25 10 4 1 
 23 21 23 25 21 13 25 24 19 21 19 16 20 26 19 19 15 20 21 20 27 23 25 9 17

 25 10 4 2 
 19 18 17 11 15 29 17 25 20 25 23 26 23 21 15 28 25 27 16 29 21 20 28 19 23

 25 10 4 3 
 22 19 19 30 16 19 13 21 27 25 20 18 18 19 16 15 17 24 23 21 16 28 20 18 20

 25 10 4 4 
 27 25 23 19 21 14 23 19 17 17 19 22 15 22 25 23 22 26 22 17 20 29 24 27 31

 25 10 4 5 
 16 15 23 14 26 16 10 15 21 23 27 24 28 28 16 12 29 19 13 19 24 15 14 15 11

 25 10 4 6 
 27 20 23 11 23 16 13 25 8 20 34 16 20 15 16 14 22 24 22 20 13 12 18 21 10

 25 10 4 7 
 12 19 22 23 17 13 25 13 22 20 10 21 17 22 16 24 22 27 18 21 26 13 19 22 23

 25 10 4 8 
 19 17 10 22 21 19 20 22 23 22 29 22 20 10 24 18 21 13 27 19 22 31 21 32 19

 25 10 4 9 
 11 21 16 19 22 14 9 13 13 20 13 24 18 17 20 27 17 11 33 22 23 15 15 20 19

 25 10 4 10 
 26 20 19 18 15 21 13 28 16 25 11 18 18 24 27 19 19 18 14 27 20 19 20 20 28

 25 10 5 1 
 8 15 33 21 16 37 1 1 22 17 6 18 14 13 2 17 29 31 24 9 17 21 23 36 20

 25 10 5 2 
 33 9 40 21 39 22 14 26 2 36 22 26 27 29 14 1 15 35 13 7 24 17 6 26 18

 25 10 5 3 
 16 22 33 31 30 25 13 15 25 20 27 23 46 6 32 2 15 24 41 23 34 42 21 25 17

 25 10 5 4 
 30 15 19 11 18 26 4 39 15 26 13 27 13 50 28 24 24 29 35 48 24 28 32 1 22

 25 10 5 5 
 15 23 9 20 17 41 12 9 9 10 17 11 7 26 36 15 29 27 15 22 28 22 11 27 1

 25 10 5 6 
 18 11 1 18 19 36 11 32 23 25 28 26 31 47 24 35 36 24 25 19 20 19 14 6 12

 25 10 5 7 
 8 13 22 25 35 14 19 32 23 30 20 35 23 18 22 18 26 23 21 18 33 33 29 28 8

 25 10 5 8 
 16 1 17 20 13 18 17 18 6 24 18 26 13 18 17 15 17 24 50 33 16 29 1 10 16

 25 10 5 9 
 8 10 17 39 24 7 22 25 19 20 1 1 23 27 46 20 18 24 9 9 32 32 25 22 32

 25 10 5 10 
 1 12 18 13 14 21 3 21 13 30 16 23 25 22 6 25 12 31 12 3 16 12 22 29 14

 30 3 1 1 
 19 12 10 10 12 10 19 18 13 14 13 12 20 18 20 10 13 19 12 11 17 15 20 11 13 14 11 15 14 10

 30 3 1 2 
 17 10 19 18 16 11 10 17 13 20 10 14 19 18 17 13 16 18 13 10 15 17 12 12 19 20 17 12 10 18

 30 3 1 3 
 12 10 17 16 13 18 10 20 10 19 10 16 17 15 19 11 17 15 10 13 14 17 15 17 20 10 14 11 12 14

 30 3 1 4 
 12 11 16 19 15 11 17 20 14 16 12 10 17 16 11 19 19 18 16 20 17 20 15 11 13 15 18 17 12 15

 30 3 1 5 
 20 15 15 15 16 11 18 10 17 12 15 12 16 13 11 18 20 19 13 11 17 12 16 13 11 10 14 15 13 18

 30 3 1 6 
 17 15 13 20 19 19 20 14 19 13 19 19 10 15 17 20 10 12 11 13 14 18 12 19 11 16 11 14 19 12

 30 3 1 7 
 12 19 12 12 20 18 12 13 12 20 17 17 16 16 17 18 16 17 13 19 19 14 18 14 20 10 15 18 18 16

 30 3 1 8 
 12 10 14 14 15 13 15 12 14 20 15 10 20 12 19 14 15 17 16 14 13 12 16 14 16 15 16 19 20 12

 30 3 1 9 
 13 12 11 17 18 13 19 10 12 20 11 11 16 16 18 15 11 16 18 19 11 18 10 12 11 14 11 12 11 13

 30 3 1 10 
 15 11 15 13 16 19 10 19 17 10 12 20 15 13 15 16 11 10 13 10 13 10 18 10 18 16 11 13 19 12

 30 3 2 1 
 28 21 23 30 29 22 29 24 22 29 21 30 20 26 30 28 21 27 26 28 20 26 29 22 26 27 25 25 27 29

 30 3 2 2 
 28 27 20 30 24 21 27 28 28 21 26 20 30 28 23 25 23 21 28 25 22 24 27 27 29 22 26 29 24 27

 30 3 2 3 
 23 27 23 25 25 23 20 24 30 30 29 21 26 29 20 20 20 26 23 22 21 24 26 28 24 21 20 21 24 24

 30 3 2 4 
 24 26 21 20 26 22 22 25 30 22 23 22 27 26 20 30 30 20 23 25 26 26 28 26 27 28 28 29 28 21

 30 3 2 5 
 30 23 25 23 24 26 27 28 21 28 25 25 23 21 28 26 28 24 27 24 24 27 29 21 30 22 30 28 27 24

 30 3 2 6 
 26 25 27 22 27 24 26 20 29 30 29 20 22 21 28 30 25 25 30 25 26 28 30 22 27 29 24 22 25 25

 30 3 2 7 
 30 25 30 24 21 26 20 20 22 27 30 29 25 22 24 21 20 21 25 26 30 30 27 30 28 27 26 28 20 23

 30 3 2 8 
 26 27 30 22 25 25 28 29 21 30 25 21 23 22 21 30 26 23 23 23 21 24 21 26 24 26 28 26 21 29

 30 3 2 9 
 21 21 20 24 21 20 23 23 29 23 21 26 22 21 27 28 27 29 20 21 20 28 28 24 26 21 25 29 23 21

 30 3 2 10 
 28 26 27 22 24 22 20 27 20 22 22 27 27 30 30 20 23 22 23 23 22 25 21 29 27 25 20 21 23 25

 30 3 3 1 
 25 14 11 17 18 21 26 15 29 11 15 13 15 20 14 10 10 20 15 27 11 15 27 12 11 20 28 11 14 27

 30 3 3 2 
 21 11 19 18 23 10 18 25 17 14 27 25 24 20 10 28 24 19 15 26 12 10 13 28 28 19 23 25 27 28

 30 3 3 3 
 21 13 11 16 21 17 18 24 15 17 25 13 19 18 20 17 11 22 28 30 25 14 13 18 29 27 17 27 26 18

 30 3 3 4 
 20 12 29 22 12 21 16 17 22 18 18 23 26 21 16 21 21 21 30 30 15 26 21 20 26 28 28 11 29 24

 30 3 3 5 
 22 30 24 28 21 19 11 16 18 18 11 15 21 11 22 15 22 19 22 27 16 26 20 25 17 15 15 15 25 22

 30 3 3 6 
 13 14 14 14 13 11 12 30 19 10 15 18 23 22 15 15 19 13 19 11 11 27 21 11 10 27 21 18 24 22

 30 3 3 7 
 18 10 13 17 18 21 19 14 25 22 12 23 21 11 20 10 15 26 13 10 30 10 27 12 17 30 26 25 13 24

 30 3 3 8 
 29 28 10 19 10 22 28 11 28 26 11 29 10 21 22 23 10 18 30 14 22 22 11 15 11 28 22 13 20 18

 30 3 3 9 
 14 10 24 30 28 13 19 22 26 16 13 20 12 23 14 20 14 21 22 29 27 14 12 20 14 18 25 22 25 13

 30 3 3 10 
 24 21 18 12 23 26 17 13 26 17 21 16 17 10 29 20 19 10 30 26 24 20 18 29 29 23 19 26 14 14

 30 3 4 1 
 16 17 17 19 15 22 27 22 21 22 21 18 21 11 21 18 26 31 14 25 22 18 17 24 13 20 11 22 23 24

 30 3 4 2 
 14 21 17 18 15 12 22 23 21 22 14 18 12 15 18 17 19 18 20 26 19 14 20 15 15 18 16 22 12 23

 30 3 4 3 
 31 21 16 22 23 19 11 23 19 17 15 27 25 25 20 23 18 23 19 12 21 17 13 21 21 15 26 24 18 21

 30 3 4 4 
 30 21 30 13 22 14 20 17 24 26 28 16 29 22 26 21 20 19 27 17 27 20 27 19 25 5 26 27 19 24

 30 3 4 5 
 19 16 16 26 20 13 19 14 15 16 16 22 25 19 23 19 18 27 14 18 22 27 23 24 20 24 25 20 32 21

 30 3 4 6 
 18 20 13 26 10 27 20 22 16 19 27 19 22 22 17 16 18 13 24 14 19 25 17 24 27 21 19 21 27 18

 30 3 4 7 
 21 12 19 15 25 23 18 33 16 19 21 27 13 19 28 15 22 20 19 23 14 20 13 19 16 15 6 20 18 26

 30 3 4 8 
 23 36 25 22 24 14 20 16 20 12 11 25 16 22 15 12 30 17 26 29 22 19 15 17 11 12 16 18 19 29

 30 3 4 9 
 16 23 31 16 16 19 17 15 19 25 21 26 35 13 18 25 18 22 29 24 22 22 19 24 21 15 26 23 24 13

 30 3 4 10 
 19 17 18 25 23 27 18 22 17 18 27 23 17 19 24 13 16 29 17 20 24 18 19 27 18 19 30 22 17 20

 30 3 5 1 
 19 35 34 21 34 24 20 18 22 18 5 18 2 16 15 28 7 12 17 8 37 25 26 7 11 1 22 15 23 11

 30 3 5 2 
 19 22 3 28 24 8 5 25 19 8 27 23 5 27 23 28 8 19 8 18 9 16 5 16 17 17 20 10 12 33

 30 3 5 3 
 29 14 23 8 27 17 20 7 10 6 18 19 36 20 32 32 24 20 19 30 9 29 28 1 28 44 13 16 26 22

 30 3 5 4 
 6 26 29 1 25 13 15 24 23 23 17 13 12 13 18 35 22 37 18 11 11 18 23 18 28 26 24 33 16 4

 30 3 5 5 
 46 28 11 7 31 8 20 30 5 13 24 16 40 32 28 19 30 12 10 24 17 23 27 24 15 33 1 25 31 6

 30 3 5 6 
 17 8 16 14 26 7 29 23 27 32 33 36 9 16 30 25 8 19 13 36 6 3 34 21 20 37 12 7 11 28

 30 3 5 7 
 31 15 25 16 14 19 31 29 27 21 15 7 28 43 4 4 1 21 31 22 29 27 30 32 27 23 16 23 22 20

 30 3 5 8 
 25 26 18 26 26 13 1 22 3 19 17 19 20 13 20 40 28 9 10 34 24 32 16 9 33 24 6 27 9 3

 30 3 5 9 
 32 19 10 34 18 9 3 20 10 10 14 33 27 7 20 27 5 13 32 15 3 15 24 28 17 25 24 25 1 22

 30 3 5 10 
 6 29 10 19 7 5 33 11 30 26 39 6 7 2 16 25 5 22 3 21 34 36 7 1 13 11 36 12 20 10

 30 5 1 1 
 12 18 19 13 10 11 18 16 19 14 20 16 15 13 13 20 13 13 12 18 11 12 14 17 17 15 14 16 19 19

 30 5 1 2 
 14 16 11 16 15 10 11 12 18 20 15 10 16 17 17 13 18 12 18 15 11 18 11 17 15 10 16 16 19 19

 30 5 1 3 
 13 10 20 17 18 17 12 12 20 11 17 13 20 11 10 20 10 20 10 12 20 12 18 11 18 19 15 12 10 13

 30 5 1 4 
 19 16 10 14 12 13 18 16 17 12 16 17 14 17 18 19 18 12 17 16 10 10 14 15 19 20 11 17 11 16

 30 5 1 5 
 17 10 10 10 20 19 18 11 15 19 11 12 18 16 17 20 15 20 16 14 14 20 13 15 13 14 12 12 13 12

 30 5 1 6 
 14 18 18 14 14 10 13 17 16 16 11 18 12 19 12 13 15 17 12 13 13 12 15 20 18 10 17 15 12 15

 30 5 1 7 
 19 18 20 17 16 11 12 11 14 15 12 14 15 17 12 12 11 14 17 18 20 10 10 19 16 10 20 12 12 17

 30 5 1 8 
 19 16 14 14 20 20 15 14 16 14 19 15 12 11 12 15 17 12 16 19 19 18 13 11 18 14 11 18 17 10

 30 5 1 9 
 15 11 15 12 18 11 18 17 15 20 17 13 15 20 15 18 15 10 18 14 12 10 20 12 18 11 19 19 12 14

 30 5 1 10 
 15 13 15 14 20 17 10 15 15 18 13 14 15 13 11 16 15 11 16 11 10 17 15 16 17 16 11 16 17 18

 30 5 2 1 
 30 21 30 29 21 24 26 27 26 24 24 22 22 21 22 20 21 24 29 23 28 24 25 26 26 25 28 24 22 20

 30 5 2 2 
 26 24 25 28 26 29 20 23 21 27 29 28 28 25 25 28 27 21 30 20 22 22 30 21 28 24 25 23 28 26

 30 5 2 3 
 27 28 28 23 26 24 21 24 25 28 29 27 25 25 26 29 30 21 21 25 23 29 29 22 30 27 27 20 25 25

 30 5 2 4 
 23 21 27 27 24 30 29 25 30 28 25 27 25 22 26 23 21 25 22 24 22 29 30 22 25 26 30 20 28 27

 30 5 2 5 
 24 21 20 27 21 29 28 20 25 27 25 23 28 24 21 26 24 24 24 20 26 24 22 23 21 26 24 27 22 23

 30 5 2 6 
 30 25 27 29 27 23 26 20 20 23 26 20 22 24 28 23 26 26 22 23 25 30 20 29 27 28 20 25 21 30

 30 5 2 7 
 23 21 27 20 26 21 26 23 27 28 23 29 26 21 26 26 28 27 28 24 25 30 23 30 23 24 28 26 23 23

 30 5 2 8 
 30 20 23 22 28 24 22 20 23 27 23 27 27 22 21 27 30 26 27 26 25 22 24 27 20 30 28 22 30 27

 30 5 2 9 
 27 23 24 25 29 29 25 23 20 22 23 30 23 29 22 28 21 30 26 28 30 29 27 26 27 20 26 27 28 27

 30 5 2 10 
 25 27 21 23 27 22 24 28 26 22 28 23 21 24 23 27 30 24 27 22 29 24 21 22 30 25 28 30 29 20

 30 5 3 1 
 22 29 12 16 14 17 18 25 10 26 22 24 13 18 19 13 24 26 28 26 30 21 19 26 24 27 14 22 17 12

 30 5 3 2 
 13 19 25 24 14 16 14 19 22 24 22 29 24 10 28 13 10 14 25 14 15 23 24 14 21 14 23 18 19 11

 30 5 3 3 
 14 18 14 15 22 11 10 12 20 14 23 17 25 15 12 14 16 29 17 30 30 29 23 25 20 19 19 24 28 28

 30 5 3 4 
 30 26 29 18 28 22 29 19 25 24 20 10 25 27 29 14 18 11 23 22 10 23 16 17 11 16 13 27 24 19

 30 5 3 5 
 30 11 14 30 12 18 18 14 28 12 19 13 11 11 28 28 27 11 10 16 23 20 18 23 14 21 14 17 13 23

 30 5 3 6 
 28 21 18 25 25 11 27 20 28 23 24 19 23 10 28 19 13 17 29 20 24 13 12 23 23 17 22 16 24 10

 30 5 3 7 
 23 13 22 12 15 20 23 23 27 30 30 11 17 24 23 26 26 29 10 21 10 12 11 12 23 24 27 30 19 17

 30 5 3 8 
 20 29 27 18 17 15 26 22 27 25 11 26 28 24 12 16 13 22 28 24 25 22 17 26 22 19 27 10 16 20

 30 5 3 9 
 27 20 14 30 26 15 25 16 14 25 28 30 29 16 27 20 26 16 20 20 18 20 17 30 13 24 19 19 15 16

 30 5 3 10 
 26 18 24 18 18 17 30 12 17 15 25 26 23 21 12 30 22 30 10 10 15 19 16 21 17 15 11 24 17 11

 30 5 4 1 
 21 24 22 20 21 26 29 18 17 14 9 9 19 20 17 17 10 21 17 18 25 19 20 22 18 30 22 18 24 7

 30 5 4 2 
 24 23 15 18 18 12 17 16 13 26 20 25 19 21 15 27 19 8 30 17 13 20 27 21 21 22 9 25 16 22

 30 5 4 3 
 24 26 28 21 22 6 19 20 13 21 25 31 13 25 22 23 23 30 20 25 22 17 19 26 13 14 19 19 16 15

 30 5 4 4 
 22 14 25 13 33 36 7 17 17 21 28 19 20 32 24 12 18 24 20 18 15 20 30 19 20 14 16 27 19 21

 30 5 4 5 
 17 29 19 19 17 21 34 17 22 24 15 11 19 26 8 17 13 12 15 18 30 27 20 21 25 27 19 25 19 26

 30 5 4 6 
 18 19 18 25 17 16 19 16 23 14 27 19 25 11 19 19 26 30 27 25 26 24 20 22 14 18 16 32 19 19

 30 5 4 7 
 23 28 16 17 26 21 8 23 22 18 15 13 12 20 22 20 22 21 25 29 23 26 31 24 16 14 22 23 22 13

 30 5 4 8 
 6 24 14 22 22 22 16 18 27 27 19 8 20 14 16 28 25 12 19 27 18 23 29 17 20 12 17 15 18 14

 30 5 4 9 
 20 20 10 25 18 22 24 23 29 13 17 23 28 19 12 30 14 23 19 15 20 19 27 31 15 21 29 24 28 21

 30 5 4 10 
 15 19 25 27 24 11 17 23 19 19 15 16 26 26 21 18 16 21 28 16 16 16 25 17 18 33 22 23 17 27

 30 5 5 1 
 28 24 34 52 14 23 37 23 23 32 12 29 31 13 4 13 18 25 27 23 27 15 20 31 10 13 13 26 13 38

 30 5 5 2 
 23 28 9 17 3 16 25 8 1 16 15 10 1 32 19 38 26 16 22 14 11 11 29 25 29 7 29 14 28 38

 30 5 5 3 
 9 46 25 35 14 11 26 29 30 24 22 25 20 16 28 18 28 10 15 11 19 32 24 16 3 27 19 32 30 1

 30 5 5 4 
 12 27 7 33 24 19 31 13 27 15 20 16 24 15 24 11 17 26 19 25 14 34 21 22 10 31 26 30 13 18

 30 5 5 5 
 11 33 31 7 21 8 13 16 14 21 25 18 21 22 30 22 24 27 3 26 14 27 20 10 31 19 1 18 20 16

 30 5 5 6 
 23 19 47 38 2 34 24 19 8 27 13 10 34 18 31 11 23 1 28 12 21 31 25 18 23 38 35 27 26 40

 30 5 5 7 
 1 20 32 17 19 17 5 29 13 23 12 24 11 16 22 27 15 25 18 22 28 3 18 20 18 18 15 18 17 15

 30 5 5 8 
 21 22 25 27 18 23 20 22 32 19 25 31 12 11 22 35 26 18 28 1 35 32 24 29 21 1 42 12 26 33

 30 5 5 9 
 25 23 11 20 24 33 13 18 22 23 25 42 33 1 32 14 30 6 24 17 16 9 25 31 25 20 33 25 19 5

 30 5 5 10 
 27 23 5 20 17 7 28 23 1 17 37 10 1 38 12 15 3 28 34 7 3 1 27 13 31 19 4 28 27 18

 30 7 1 1 
 11 11 10 12 13 17 14 14 19 15 15 13 20 19 15 14 16 20 15 14 12 10 12 20 19 16 10 11 10 18

 30 7 1 2 
 12 13 17 16 19 10 18 18 16 15 17 12 18 17 13 17 20 14 15 15 14 18 15 15 17 13 18 11 13 18

 30 7 1 3 
 19 19 14 16 12 17 18 11 17 20 13 11 17 17 17 17 20 10 12 17 12 16 18 10 18 20 14 12 17 11

 30 7 1 4 
 12 13 17 19 18 16 20 16 12 11 10 13 17 10 18 11 19 18 10 16 10 19 16 15 12 16 20 17 17 16

 30 7 1 5 
 17 13 14 14 15 14 19 17 13 18 15 17 11 11 20 18 14 13 20 17 15 12 19 20 16 20 16 17 13 16

 30 7 1 6 
 12 14 14 12 16 19 11 14 14 19 19 10 20 17 14 12 11 12 11 11 19 10 17 13 19 20 16 19 19 16

 30 7 1 7 
 13 16 12 20 15 14 13 12 20 11 19 19 16 15 18 10 18 14 15 14 19 10 10 18 11 16 15 13 20 16

 30 7 1 8 
 17 20 14 15 11 10 19 11 13 16 10 18 11 18 16 18 12 18 10 14 20 10 15 18 11 17 17 17 12 20

 30 7 1 9 
 14 19 17 11 14 18 10 15 15 16 13 17 14 17 14 16 10 17 16 20 14 16 19 15 12 14 18 19 12 12

 30 7 1 10 
 11 16 18 17 18 20 12 19 16 12 20 14 16 17 15 18 16 17 15 12 20 18 12 14 19 19 16 12 14 14

 30 7 2 1 
 20 27 28 23 23 23 23 20 26 30 27 20 27 30 29 29 27 30 28 30 28 20 26 26 23 20 22 22 22 20

 30 7 2 2 
 28 25 24 22 29 20 24 25 23 23 24 22 28 23 25 24 26 22 30 28 30 20 28 22 26 29 21 22 27 23

 30 7 2 3 
 20 30 21 24 21 20 21 21 24 23 21 27 28 26 30 29 24 27 22 22 21 29 30 21 27 27 29 30 22 21

 30 7 2 4 
 25 23 20 24 20 25 29 30 25 26 23 21 24 21 22 27 25 22 25 28 23 23 26 26 27 21 30 21 28 24

 30 7 2 5 
 23 23 21 30 27 21 29 22 29 30 22 29 20 28 27 30 23 24 24 26 24 21 21 20 25 30 21 21 30 25

 30 7 2 6 
 21 20 23 24 29 27 25 22 21 22 23 25 22 22 28 22 23 21 30 30 30 25 26 27 20 29 29 22 20 24

 30 7 2 7 
 29 30 30 25 27 27 22 25 21 22 30 22 28 20 28 26 20 30 21 21 20 29 30 23 20 24 26 27 21 23

 30 7 2 8 
 22 23 25 22 23 27 26 25 22 30 27 29 30 28 29 30 27 20 26 27 23 23 22 21 26 20 28 29 29 21

 30 7 2 9 
 30 28 25 21 23 20 20 26 28 28 24 23 23 23 22 29 28 26 22 28 20 25 23 23 25 28 29 20 22 29

 30 7 2 10 
 23 22 20 24 27 27 25 28 30 21 20 26 29 22 25 21 21 26 23 26 22 22 26 30 25 24 20 27 28 24

 30 7 3 1 
 10 18 26 12 17 26 15 15 29 20 28 19 18 14 19 13 12 10 18 23 26 16 22 19 11 20 13 16 15 25

 30 7 3 2 
 22 18 17 29 19 26 19 17 11 17 14 26 13 15 27 26 23 13 28 13 23 18 29 23 26 27 16 27 27 24

 30 7 3 3 
 29 26 14 28 28 25 27 26 18 19 23 10 17 11 17 15 26 16 19 30 21 29 17 30 13 24 25 24 15 17

 30 7 3 4 
 27 13 23 15 26 19 29 25 13 24 11 19 16 16 21 29 11 14 20 21 22 24 10 26 28 17 30 14 26 20

 30 7 3 5 
 21 24 13 27 28 17 16 28 13 14 11 10 15 28 18 25 21 13 30 22 14 25 21 30 21 28 16 12 26 27

 30 7 3 6 
 17 20 29 29 22 23 30 25 18 26 19 13 30 23 26 19 14 28 18 17 25 24 17 30 28 19 21 11 29 24

 30 7 3 7 
 22 16 12 22 12 24 27 20 21 29 23 12 24 15 18 19 23 29 24 27 26 28 12 12 26 22 23 16 24 17

 30 7 3 8 
 17 21 15 15 23 18 18 23 13 25 18 30 30 29 28 25 14 28 16 13 21 14 30 26 19 24 19 24 11 24

 30 7 3 9 
 27 16 30 30 18 26 10 23 20 27 10 24 23 18 12 19 13 23 25 23 29 20 14 24 28 18 16 29 25 27

 30 7 3 10 
 20 16 30 26 22 30 25 27 18 28 27 18 28 12 27 22 25 28 21 16 19 24 19 15 22 18 14 13 10 27

 30 7 4 1 
 17 18 24 25 20 23 20 19 12 24 26 19 17 17 21 27 14 27 28 24 18 27 17 23 16 16 20 22 16 23

 30 7 4 2 
 20 23 17 17 13 23 20 15 18 12 27 20 27 21 14 24 17 19 20 23 18 12 13 8 28 11 24 21 25 17

 30 7 4 3 
 19 21 26 19 17 15 32 17 17 12 24 12 19 23 20 32 14 23 24 21 21 14 29 10 16 18 14 28 24 27

 30 7 4 4 
 22 25 29 22 28 23 20 16 23 23 17 18 16 14 26 28 25 20 18 24 16 20 17 21 28 19 20 26 17 15

 30 7 4 5 
 25 12 21 19 20 22 23 18 22 22 24 23 20 25 23 22 14 22 18 32 23 24 22 18 25 23 24 25 17 20

 30 7 4 6 
 28 27 21 18 30 16 26 22 24 15 14 21 22 18 25 23 15 17 10 29 23 22 19 25 17 24 26 28 18 17

 30 7 4 7 
 19 22 19 20 19 21 21 29 17 25 25 28 27 14 17 25 20 28 25 23 12 29 23 24 28 25 22 26 15 15

 30 7 4 8 
 18 13 21 14 26 25 14 18 13 13 18 20 26 22 29 17 10 17 24 35 27 16 19 21 26 16 32 21 19 17

 30 7 4 9 
 20 14 21 22 23 19 20 22 15 15 15 18 22 21 16 20 19 16 25 22 23 26 19 28 24 27 11 21 29 15

 30 7 4 10 
 10 24 26 16 23 16 25 13 26 7 19 26 19 19 18 14 26 23 32 22 12 17 26 20 20 22 12 24 21 25

 30 7 5 1 
 13 26 36 14 31 10 23 10 22 22 18 22 7 19 15 1 16 20 38 1 16 18 33 16 27 26 18 20 20 11

 30 7 5 2 
 30 30 35 15 9 10 28 29 15 6 28 18 16 19 31 20 18 8 31 20 26 17 20 26 10 9 20 6 24 21

 30 7 5 3 
 24 29 23 9 15 34 23 8 1 13 23 16 20 33 29 22 16 32 34 12 32 15 17 27 12 29 15 10 32 41

 30 7 5 4 
 24 10 22 42 41 35 20 23 22 25 24 28 9 12 14 19 20 19 22 13 29 23 18 36 28 32 25 30 32 9

 30 7 5 5 
 32 25 10 13 7 24 12 31 27 19 33 24 25 26 32 17 26 14 28 29 20 10 37 16 8 9 11 2 32 31

 30 7 5 6 
 28 25 15 23 22 21 23 31 4 23 14 1 16 36 19 36 22 10 13 34 14 26 38 25 37 19 18 33 7 22

 30 7 5 7 
 24 31 21 7 29 10 18 29 20 13 23 11 29 16 35 16 12 14 31 18 22 22 38 13 29 19 7 7 17 23

 30 7 5 8 
 14 6 32 23 26 22 15 24 12 11 15 24 37 29 28 21 27 23 14 22 22 32 28 18 17 20 11 13 14 5

 30 7 5 9 
 28 19 41 22 35 21 12 11 1 15 20 12 21 10 28 40 12 22 17 15 24 9 44 31 22 27 12 21 32 29

 30 7 5 10 
 31 35 1 15 8 16 25 35 5 27 35 10 11 6 8 36 37 24 24 28 17 20 17 10 23 14 12 9 21 9

 30 10 1 1 
 12 11 14 16 12 18 20 14 10 10 16 13 14 14 16 16 12 12 10 20 12 19 13 18 17 16 15 17 13 17

 30 10 1 2 
 14 14 19 20 12 12 12 12 14 12 18 10 10 19 18 17 10 12 18 18 14 18 10 10 19 15 12 16 11 12

 30 10 1 3 
 16 19 14 10 18 20 10 11 11 17 13 20 12 11 11 18 18 14 10 15 11 16 11 11 12 14 16 16 16 12

 30 10 1 4 
 16 10 17 17 12 20 17 10 14 12 15 14 13 14 19 19 16 11 15 14 19 11 18 14 11 20 13 11 12 15

 30 10 1 5 
 14 15 13 11 11 10 14 19 13 10 17 17 10 10 12 14 11 17 20 14 16 17 18 11 15 14 18 11 11 16

 30 10 1 6 
 14 13 20 13 15 16 12 13 18 10 19 19 12 15 17 17 16 19 14 20 20 20 12 17 10 15 11 20 20 17

 30 10 1 7 
 17 15 16 20 12 14 17 18 18 12 12 11 17 19 13 13 15 18 19 16 14 19 20 16 16 16 18 13 11 16

 30 10 1 8 
 19 16 12 18 14 11 19 12 20 10 16 19 12 19 13 16 14 13 19 19 18 17 17 12 18 17 13 13 12 18

 30 10 1 9 
 15 17 14 13 10 19 16 12 14 13 19 17 19 14 16 18 15 11 15 10 13 13 19 13 16 20 15 12 12 14

 30 10 1 10 
 16 13 11 13 18 17 10 16 15 12 10 20 13 15 18 16 19 20 11 17 11 19 15 12 15 18 12 18 10 19

 30 10 2 1 
 20 27 20 21 26 27 26 25 29 20 27 27 26 22 28 30 21 26 27 20 23 23 20 28 26 26 23 23 21 21

 30 10 2 2 
 25 27 21 27 25 27 23 24 22 30 29 26 25 28 27 30 21 20 26 26 26 24 29 25 29 22 29 24 27 24

 30 10 2 3 
 20 25 25 26 28 27 20 28 22 22 20 29 22 20 25 20 27 20 29 22 21 26 22 30 28 30 24 24 25 20

 30 10 2 4 
 30 25 29 20 21 29 27 26 29 30 30 30 24 25 25 25 30 30 25 30 28 27 20 24 20 30 25 24 20 20

 30 10 2 5 
 24 25 26 23 28 27 21 26 25 29 30 29 21 27 29 20 25 25 24 24 20 25 22 23 28 28 24 27 28 29

 30 10 2 6 
 26 21 23 29 29 25 21 25 25 21 25 30 30 26 29 27 23 30 21 28 30 30 27 26 29 23 30 21 20 27

 30 10 2 7 
 30 26 22 29 24 24 22 30 25 21 27 30 29 28 21 20 30 22 24 24 27 24 20 26 27 27 22 29 24 28

 30 10 2 8 
 21 22 24 26 29 27 28 20 27 25 27 21 29 26 21 26 23 21 20 20 21 22 25 30 29 20 29 27 29 21

 30 10 2 9 
 23 21 20 21 22 28 26 25 22 20 28 21 26 21 23 24 30 22 22 30 26 30 30 30 22 23 28 26 20 25

 30 10 2 10 
 30 28 30 29 22 30 29 27 22 21 24 30 27 29 29 21 21 24 21 24 29 20 27 25 27 22 28 27 30 22

 30 10 3 1 
 11 14 22 24 26 12 21 15 27 20 20 22 20 18 14 25 26 18 24 14 24 21 10 10 19 29 18 18 12 12

 30 10 3 2 
 13 30 16 21 28 17 11 15 24 28 18 23 20 10 11 30 30 27 12 22 12 11 17 22 30 20 18 11 15 17

 30 10 3 3 
 30 19 29 27 27 13 24 21 26 14 12 15 24 11 11 29 24 19 24 23 29 15 26 18 28 22 14 14 21 28

 30 10 3 4 
 26 18 12 14 21 20 25 25 24 22 11 21 26 14 17 19 27 27 30 19 25 10 27 24 14 21 13 20 29 11

 30 10 3 5 
 16 25 16 29 25 17 11 22 23 10 11 27 23 18 18 10 25 24 22 24 21 18 24 29 10 12 17 22 11 17

 30 10 3 6 
 25 19 29 10 12 25 19 13 26 30 12 23 15 12 18 18 11 11 18 26 11 16 25 20 16 25 20 21 11 18

 30 10 3 7 
 29 27 23 27 16 18 22 30 11 10 16 22 13 24 26 16 28 23 16 21 14 10 22 13 30 26 17 29 23 16

 30 10 3 8 
 15 18 28 23 30 23 14 29 16 22 25 21 28 11 12 20 23 27 14 25 12 25 21 23 14 22 28 30 20 10

 30 10 3 9 
 11 22 30 25 13 29 28 15 26 26 19 27 26 20 24 21 12 28 29 21 21 21 11 14 12 10 14 27 13 24

 30 10 3 10 
 21 18 15 14 19 22 18 15 26 18 11 28 21 16 30 20 29 21 15 20 17 16 21 23 25 13 26 28 19 12

 30 10 4 1 
 17 19 21 14 27 15 21 24 11 14 18 25 18 16 19 22 17 19 15 17 21 17 22 19 18 17 16 22 14 25

 30 10 4 2 
 20 19 18 24 17 16 11 8 20 17 15 22 23 23 23 17 26 22 18 23 20 12 17 23 18 15 20 24 14 21

 30 10 4 3 
 17 22 28 24 17 23 26 14 16 16 25 19 13 15 20 14 17 23 13 20 19 14 22 22 19 16 29 26 19 18

 30 10 4 4 
 23 21 19 25 16 23 14 18 17 28 18 21 19 18 17 25 15 15 19 20 11 20 25 15 14 18 16 28 17 24

 30 10 4 5 
 21 22 23 21 27 19 16 20 23 23 25 18 17 22 15 14 24 12 25 24 15 23 20 23 32 27 24 13 18 26

 30 10 4 6 
 6 12 19 15 18 17 21 18 19 14 22 21 21 30 19 10 19 13 25 19 20 17 22 16 23 17 19 24 25 25

 30 10 4 7 
 19 19 21 17 16 21 20 18 18 14 20 22 17 28 23 25 25 29 17 21 16 19 19 22 21 20 25 17 20 16

 30 10 4 8 
 8 22 8 19 21 25 24 14 18 21 22 26 21 16 20 19 13 19 23 21 22 18 11 20 17 25 20 20 22 22

 30 10 4 9 
 19 26 18 25 23 23 23 14 22 18 21 23 16 29 23 20 15 21 13 16 22 17 24 24 26 14 32 18 19 17

 30 10 4 10 
 20 17 24 19 19 13 25 24 12 33 11 34 21 22 29 18 18 14 25 7 14 22 24 19 8 20 18 9 18 19

 30 10 5 1 
 2 14 10 1 23 23 19 16 5 33 15 5 15 24 33 21 13 9 24 26 20 19 12 13 8 23 29 30 31 9

 30 10 5 2 
 12 17 14 23 7 7 25 24 19 32 23 8 15 32 21 6 16 8 1 11 8 6 17 4 25 11 26 6 16 29

 30 10 5 3 
 24 13 20 16 10 14 17 28 18 29 23 23 15 21 20 14 14 28 10 37 31 14 12 28 36 14 19 7 25 1

 30 10 5 4 
 17 31 23 12 12 11 19 13 7 10 15 37 16 31 8 26 13 24 26 3 21 15 7 19 13 19 32 21 7 19

 30 10 5 5 
 18 3 43 10 12 26 5 17 25 25 32 16 25 5 26 19 43 16 31 15 1 23 43 21 7 34 35 1 28 25

 30 10 5 6 
 16 25 22 22 11 7 12 19 20 10 21 38 36 29 15 11 23 17 27 21 29 38 24 19 24 34 10 34 42 21

 30 10 5 7 
 31 30 30 21 24 8 19 14 10 32 18 15 27 35 9 27 26 21 33 24 23 35 26 19 20 26 30 31 9 11

 30 10 5 8 
 4 12 17 14 18 33 31 19 10 7 9 31 14 35 20 23 24 13 30 17 17 26 24 17 34 24 9 29 40 13

 30 10 5 9 
 19 1 14 30 18 20 13 27 14 32 17 24 26 17 27 10 2 18 23 20 17 26 26 8 21 29 39 25 6 21

 30 10 5 10 
 13 29 23 13 39 5 26 18 11 28 11 35 9 13 19 26 18 17 56 10 31 36 31 15 18 28 34 15 26 11

 35 3 1 1 
 12 13 17 20 17 19 13 11 11 13 12 17 15 13 12 19 20 20 16 16 16 16 11 20 14 18 17 11 17 15 17 11 20 20 20

 35 3 1 2 
 20 10 14 15 17 15 15 12 16 10 16 14 12 20 14 15 12 12 11 15 13 12 13 19 14 16 12 16 13 14 16 14 17 14 20

 35 3 1 3 
 19 17 14 13 15 14 12 17 10 17 10 16 15 19 11 12 17 10 17 14 19 12 18 19 15 15 13 16 14 16 10 13 16 14 13

 35 3 1 4 
 12 16 15 15 13 13 12 20 12 10 12 15 10 14 11 20 13 18 11 19 20 13 20 18 15 18 17 19 14 13 10 19 20 13 15

 35 3 1 5 
 10 10 16 14 18 20 19 16 10 18 11 15 13 11 10 17 13 10 13 14 20 14 20 20 17 16 10 20 10 12 13 10 14 13 12

 35 3 1 6 
 16 10 14 14 17 17 14 15 17 13 20 16 18 11 15 14 14 14 19 16 16 10 14 12 15 19 17 13 19 13 14 13 11 11 15

 35 3 1 7 
 12 20 13 18 18 15 17 13 18 18 13 12 17 18 17 16 10 17 19 10 19 15 18 20 20 18 19 13 13 17 19 20 19 14 12

 35 3 1 8 
 15 19 16 14 10 16 11 16 15 20 14 17 15 20 16 13 17 15 13 14 20 18 19 20 20 11 20 13 14 17 14 10 12 17 12

 35 3 1 9 
 16 13 10 14 20 12 13 13 16 11 18 18 19 11 20 20 14 12 14 20 14 12 12 15 15 19 14 14 13 12 20 10 17 19 15

 35 3 1 10 
 20 15 18 14 14 16 14 19 14 17 14 17 20 18 16 14 12 14 17 14 15 11 19 11 11 10 18 19 16 13 15 18 17 10 10

 35 3 2 1 
 24 21 24 23 27 24 30 29 26 25 29 30 21 20 21 29 21 26 26 22 23 29 24 30 20 27 23 24 29 21 30 21 29 22 27

 35 3 2 2 
 21 25 23 25 20 29 24 20 27 24 26 25 29 22 21 30 20 24 25 29 25 24 30 26 23 27 24 25 26 28 26 25 30 28 27

 35 3 2 3 
 28 25 23 20 29 28 22 22 28 21 28 29 22 28 27 29 27 22 26 27 26 21 24 22 26 22 28 22 29 29 27 27 28 21 23

 35 3 2 4 
 22 25 22 24 26 25 25 28 25 27 21 25 29 20 28 27 24 28 21 26 28 27 30 30 30 24 22 26 21 28 20 26 27 28 24

 35 3 2 5 
 20 22 24 29 23 29 30 26 29 23 28 25 30 27 28 29 23 22 22 28 25 22 26 30 27 20 20 20 22 25 20 22 27 28 24

 35 3 2 6 
 27 21 28 28 23 21 25 20 28 25 23 26 23 25 27 22 21 23 30 25 23 20 26 21 29 30 24 29 29 25 20 28 29 24 23

 35 3 2 7 
 30 25 26 24 25 27 26 28 23 30 28 25 25 24 21 25 30 27 21 30 21 21 20 27 21 27 20 30 26 25 28 27 29 30 23

 35 3 2 8 
 26 28 21 21 24 23 23 29 22 25 21 26 24 24 21 29 25 27 30 29 23 27 25 22 23 28 30 22 20 28 26 24 21 26 29

 35 3 2 9 
 26 28 22 23 28 21 24 22 21 20 23 27 24 25 24 28 27 28 28 27 25 23 30 22 25 25 24 30 20 27 24 27 27 22 29

 35 3 2 10 
 25 20 21 21 27 25 20 24 30 29 27 25 27 30 22 27 25 30 22 22 24 25 27 26 26 21 27 21 30 27 27 21 24 23 28

 35 3 3 1 
 26 21 16 26 22 29 29 29 27 21 24 21 23 14 18 16 29 21 24 20 14 18 29 15 11 15 27 20 20 25 19 24 21 15 19

 35 3 3 2 
 20 19 12 24 10 11 12 29 16 24 11 25 18 23 20 22 10 24 19 12 28 29 11 29 30 29 12 28 19 26 13 11 28 24 10

 35 3 3 3 
 12 16 24 16 24 20 28 12 20 29 12 17 14 25 13 26 26 11 16 15 30 30 26 21 19 20 20 11 25 18 12 26 21 15 24

 35 3 3 4 
 17 21 22 25 19 21 10 11 27 11 20 16 13 30 12 26 24 27 12 11 30 24 13 12 15 30 19 18 17 17 11 27 11 30 19

 35 3 3 5 
 11 18 27 17 22 14 13 27 27 20 25 20 15 26 14 15 10 29 23 23 16 29 16 24 23 28 27 30 25 10 14 19 27 18 21

 35 3 3 6 
 19 21 16 25 15 27 15 16 26 30 25 15 17 11 12 15 13 22 24 19 23 30 13 29 19 23 30 24 25 16 29 11 15 13 22

 35 3 3 7 
 21 14 19 19 16 11 21 19 28 15 27 29 13 19 13 27 15 23 10 14 15 15 13 11 14 10 23 30 15 22 16 22 29 15 21

 35 3 3 8 
 12 15 28 22 24 21 22 22 13 17 12 26 29 26 17 13 29 25 11 16 29 10 30 10 25 21 27 17 28 14 10 17 18 27 14

 35 3 3 9 
 20 12 25 25 19 15 30 21 23 30 11 15 10 26 26 11 27 14 10 11 12 16 17 30 23 17 16 17 14 30 12 12 23 19 28

 35 3 3 10 
 17 24 25 25 21 16 16 25 22 10 10 18 19 12 15 17 23 30 12 17 21 16 27 12 23 20 17 23 26 16 27 11 13 13 23

 35 3 4 1 
 26 15 28 25 16 18 29 18 27 17 25 34 22 20 24 22 21 25 19 23 22 26 12 19 26 19 16 25 19 16 31 17 12 15 12

 35 3 4 2 
 27 17 7 13 25 17 17 10 24 22 24 16 25 22 29 21 18 16 22 24 15 19 26 25 20 16 20 14 13 24 20 20 19 25 20

 35 3 4 3 
 27 23 15 28 19 13 20 11 17 22 17 25 23 14 15 18 15 19 19 20 21 15 20 19 26 24 22 20 17 21 14 22 21 23 17

 35 3 4 4 
 16 18 18 20 11 25 15 23 26 25 25 7 20 17 20 13 24 27 20 25 13 24 21 23 25 20 22 24 14 20 22 23 18 22 22

 35 3 4 5 
 18 24 23 19 16 22 19 16 13 14 25 26 25 22 18 12 20 21 22 14 31 31 23 23 21 27 21 19 20 16 22 18 23 21 13

 35 3 4 6 
 31 22 17 27 16 22 17 23 21 15 22 25 21 14 21 20 25 21 11 32 22 20 18 21 22 24 24 21 15 12 23 26 14 26 11

 35 3 4 7 
 22 22 22 24 19 24 17 17 19 22 25 19 23 25 14 24 26 12 21 27 25 17 23 18 19 14 26 18 13 15 15 19 20 21 15

 35 3 4 8 
 14 26 27 19 11 14 16 21 23 25 34 30 26 25 19 20 11 14 14 11 28 20 23 24 19 13 14 27 16 25 18 20 16 15 24

 35 3 4 9 
 21 22 12 22 20 19 17 19 20 16 22 25 21 23 23 13 23 18 17 17 29 23 22 28 13 17 17 15 16 18 21 20 16 15 23

 35 3 4 10 
 26 21 21 22 21 20 15 25 11 27 24 25 17 20 17 20 17 35 21 16 24 15 25 31 9 22 13 22 15 15 14 23 23 21 31

 35 3 5 1 
 18 31 28 13 27 18 19 11 33 1 1 12 5 16 7 28 5 15 37 9 12 3 23 29 28 23 1 23 26 9 6 7 41 12 10

 35 3 5 2 
 14 28 26 19 21 34 10 33 34 19 19 12 13 36 27 33 8 18 13 34 18 14 6 31 13 23 17 22 22 13 38 30 48 2 31

 35 3 5 3 
 13 24 24 20 6 11 14 16 40 8 24 22 5 29 1 13 8 28 23 22 9 17 1 1 13 25 29 25 11 18 16 29 23 18 35

 35 3 5 4 
 22 17 28 25 24 31 19 16 28 24 9 19 14 24 10 13 26 28 23 18 26 19 22 26 24 12 22 7 33 13 23 20 14 31 30

 35 3 5 5 
 13 16 1 3 13 32 28 4 23 18 34 10 29 22 20 32 7 18 32 26 30 17 27 12 30 23 23 21 27 16 28 14 14 38 17

 35 3 5 6 
 11 16 22 1 11 10 19 18 30 16 22 8 25 29 36 37 27 18 40 25 12 1 16 8 5 12 24 8 8 8 7 13 18 25 37

 35 3 5 7 
 22 17 22 3 13 13 23 34 17 25 21 20 23 2 1 30 26 37 30 18 13 12 5 30 35 14 15 13 16 18 8 28 23 21 3

 35 3 5 8 
 26 17 23 34 16 10 19 30 18 30 39 5 21 1 28 14 28 18 19 33 25 33 29 12 37 16 13 10 23 43 21 38 27 9 17

 35 3 5 9 
 15 11 10 29 4 15 24 24 29 12 25 6 33 18 29 16 16 30 19 25 16 10 9 6 11 17 13 30 22 11 26 9 12 18 20

 35 3 5 10 
 5 29 36 30 34 35 26 15 23 25 30 18 22 29 18 14 1 13 12 30 20 17 35 12 15 14 22 25 7 4 15 9 22 14 11

 35 5 1 1 
 14 16 12 12 20 17 18 14 15 20 18 19 18 20 16 16 14 11 10 16 19 12 15 15 11 12 16 17 12 11 15 10 17 19 17

 35 5 1 2 
 11 12 13 14 11 16 13 17 16 18 18 19 17 11 15 12 19 16 12 10 18 13 13 15 13 16 15 10 12 15 12 12 12 11 12

 35 5 1 3 
 15 12 10 14 18 15 11 14 11 19 20 18 18 16 15 17 17 19 17 17 17 19 20 14 11 20 12 16 15 18 13 19 18 11 16

 35 5 1 4 
 12 13 11 14 13 19 10 12 11 13 20 17 18 16 17 17 19 20 19 20 15 15 17 10 11 11 12 16 11 11 20 11 10 14 12

 35 5 1 5 
 15 13 10 14 10 15 11 14 20 11 15 14 16 19 15 20 19 11 12 14 11 10 13 16 13 15 17 20 16 14 18 12 19 10 15

 35 5 1 6 
 15 15 12 13 16 13 10 19 14 18 13 18 14 13 11 13 10 17 15 19 20 15 11 18 19 16 15 19 13 13 18 19 10 19 16

 35 5 1 7 
 18 19 15 17 19 16 14 14 14 15 12 20 12 14 18 20 16 10 15 19 11 14 20 19 10 17 13 20 14 14 13 10 20 14 15

 35 5 1 8 
 14 18 11 17 11 20 12 14 16 17 13 16 18 18 15 20 19 14 13 14 12 20 14 15 13 10 11 18 10 20 14 20 12 19 16

 35 5 1 9 
 20 16 19 16 17 17 15 19 11 16 15 18 14 11 18 11 15 11 15 11 11 14 15 10 14 11 20 17 17 10 18 18 13 11 19

 35 5 1 10 
 14 18 16 17 18 14 10 16 13 13 11 12 18 11 16 19 17 10 20 12 15 11 11 13 20 14 10 14 19 18 20 20 10 14 20

 35 5 2 1 
 24 29 24 29 26 21 21 29 26 28 27 23 22 27 25 20 23 30 21 28 28 30 30 22 28 23 27 26 24 30 23 23 24 25 21

 35 5 2 2 
 29 27 23 23 23 21 27 28 23 24 21 20 25 26 24 20 30 21 30 28 30 21 23 29 25 26 27 22 27 22 22 27 20 30 28

 35 5 2 3 
 22 24 20 28 22 27 29 26 29 24 28 21 20 27 23 23 28 24 20 29 25 24 30 20 25 25 28 30 27 23 29 23 24 23 22

 35 5 2 4 
 23 21 26 29 28 27 29 30 28 29 30 20 23 21 21 23 26 26 21 25 23 20 21 23 30 22 30 20 22 30 24 22 20 24 24

 35 5 2 5 
 23 29 24 22 22 22 26 30 23 28 20 25 28 25 21 21 24 30 21 24 22 30 20 20 25 21 24 26 24 20 22 23 30 24 27

 35 5 2 6 
 28 23 29 29 30 22 24 25 24 25 27 30 26 26 29 27 26 20 20 20 29 20 22 28 28 27 30 21 30 20 21 26 29 30 23

 35 5 2 7 
 25 23 23 21 23 22 21 30 20 24 30 25 29 26 25 22 30 30 23 24 27 21 30 24 25 27 29 23 25 21 28 26 23 25 23

 35 5 2 8 
 23 28 20 30 21 24 28 30 21 23 23 29 23 24 26 25 29 20 24 25 24 28 22 21 23 24 23 20 30 20 20 21 22 26 24

 35 5 2 9 
 20 25 28 29 28 30 24 26 21 24 23 26 27 21 22 21 28 26 22 23 24 21 29 28 22 21 24 24 26 22 29 28 23 29 29

 35 5 2 10 
 28 22 20 27 23 28 28 23 26 24 21 21 23 21 29 21 28 30 29 26 27 29 21 20 26 23 23 23 29 20 20 26 21 30 23

 35 5 3 1 
 18 12 20 19 17 20 17 20 13 12 20 21 11 13 24 10 29 18 11 19 23 30 25 30 23 15 12 20 15 17 14 12 25 19 27

 35 5 3 2 
 30 14 28 18 30 11 30 22 16 24 19 19 14 18 24 23 22 11 17 12 21 24 17 17 27 16 24 30 24 30 10 20 14 14 28

 35 5 3 3 
 18 23 19 28 18 25 23 23 13 17 28 25 27 25 22 23 17 17 21 12 21 27 16 19 14 23 23 29 12 28 24 22 25 29 19

 35 5 3 4 
 17 23 11 21 29 11 27 10 26 19 26 16 28 15 27 20 21 13 17 15 18 30 14 12 13 17 13 30 23 14 15 30 22 24 26

 35 5 3 5 
 27 22 18 15 19 29 28 20 23 11 17 15 20 25 20 29 27 17 18 24 24 15 14 29 14 29 23 21 15 10 18 21 23 10 12

 35 5 3 6 
 13 26 21 16 26 18 26 27 26 20 27 23 28 28 22 10 26 18 12 14 29 19 19 22 13 18 25 11 26 11 23 24 26 13 11

 35 5 3 7 
 15 10 14 24 22 26 17 19 18 21 27 11 25 26 23 13 19 25 18 13 17 17 27 16 26 26 22 25 11 10 28 29 11 14 27

 35 5 3 8 
 30 29 10 30 28 18 18 17 23 11 23 21 20 22 27 24 30 30 27 24 18 29 12 26 20 12 27 18 25 15 19 21 10 15 20

 35 5 3 9 
 19 24 19 20 18 23 19 25 30 30 26 20 30 12 25 22 11 18 22 24 24 26 19 11 28 19 11 11 10 27 16 24 23 14 29

 35 5 3 10 
 28 27 22 16 25 15 14 25 21 14 19 27 30 21 12 26 11 16 24 13 10 18 22 18 12 12 13 13 11 21 30 13 12 18 25

 35 5 4 1 
 18 25 24 32 17 23 30 25 10 19 15 24 22 30 12 19 20 14 20 17 19 14 21 22 9 16 15 18 19 21 25 17 26 15 26

 35 5 4 2 
 26 30 16 16 21 10 18 21 21 20 13 25 28 27 19 30 20 22 11 24 13 19 18 23 7 25 24 34 21 27 17 17 15 12 8

 35 5 4 3 
 17 19 22 26 18 31 22 17 14 20 20 14 21 22 29 24 12 25 18 22 22 21 21 21 24 23 25 31 19 25 9 20 19 19 18

 35 5 4 4 
 23 17 19 18 27 14 23 28 24 26 18 17 15 27 20 19 14 24 19 26 18 19 17 17 22 24 16 20 23 23 19 19 19 25 23

 35 5 4 5 
 21 16 14 17 30 19 17 25 24 19 20 14 18 27 20 21 19 15 23 20 12 19 25 19 9 25 12 17 12 16 4 24 22 16 16

 35 5 4 6 
 20 20 21 24 21 21 16 23 25 17 13 19 26 31 23 20 20 22 25 15 13 17 24 17 17 19 24 16 24 15 7 27 17 28 19

 35 5 4 7 
 26 24 20 20 28 22 21 20 20 21 24 16 28 26 27 21 23 16 21 18 17 23 13 11 11 17 18 19 28 28 12 14 15 17 20

 35 5 4 8 
 21 17 26 30 21 16 25 11 21 12 17 29 20 24 21 23 23 22 18 17 16 15 16 7 21 15 19 18 19 18 23 19 29 16 14

 35 5 4 9 
 24 20 18 20 29 21 17 22 15 24 11 15 19 18 14 11 23 19 16 23 22 21 16 23 14 18 20 29 22 10 25 23 29 20 23

 35 5 4 10 
 21 19 27 27 23 27 21 26 28 20 24 17 22 19 13 11 18 21 22 15 14 13 15 21 33 26 29 29 20 17 20 25 19 17 18

 35 5 5 1 
 37 7 42 9 29 9 33 7 15 21 24 39 27 43 24 14 4 15 7 36 37 44 12 24 7 19 33 25 30 40 16 12 20 22 17

 35 5 5 2 
 22 19 24 29 12 4 9 25 10 14 23 7 21 18 11 31 15 13 23 6 22 11 20 21 19 27 29 19 28 25 42 19 40 22 15

 35 5 5 3 
 14 24 7 26 16 4 20 26 22 24 48 8 33 38 18 6 18 10 9 34 24 24 48 15 21 21 22 26 10 32 25 33 32 10 22

 35 5 5 4 
 17 20 1 26 18 7 7 26 9 15 25 17 28 30 17 31 18 21 26 16 17 19 26 43 8 26 4 23 1 24 31 22 22 16 24

 35 5 5 5 
 8 18 17 18 8 35 29 16 31 43 17 24 24 18 10 31 20 13 10 19 33 3 13 13 16 27 9 18 25 9 14 11 26 1 21

 35 5 5 6 
 25 28 10 26 25 19 6 36 3 28 25 34 15 37 8 34 22 26 27 16 21 17 10 15 33 28 30 30 20 14 24 18 31 26 28

 35 5 5 7 
 11 1 44 19 12 22 5 12 28 16 1 22 30 15 17 19 18 39 23 17 12 29 13 27 21 19 22 22 12 22 5 33 24 25 20

 35 5 5 8 
 22 23 18 23 23 22 1 32 27 11 17 33 24 23 41 46 13 27 1 14 23 20 22 38 39 36 10 25 15 18 33 27 24 20 18

 35 5 5 9 
 9 18 24 18 7 18 11 19 24 33 7 31 32 22 39 19 15 12 25 12 15 45 47 38 20 15 2 15 23 44 20 17 18 30 23

 35 5 5 10 
 16 23 16 37 9 18 35 28 33 24 14 14 33 22 14 18 9 16 35 34 7 39 9 45 26 22 18 22 22 12 11 20 22 25 27

 35 7 1 1 
 10 19 18 14 13 18 11 16 15 20 19 18 20 15 20 11 13 10 13 13 17 16 14 13 10 14 20 19 16 11 15 20 20 11 15

 35 7 1 2 
 14 19 15 20 10 18 10 16 13 11 12 13 16 20 13 13 12 14 15 17 15 15 10 10 10 20 19 15 20 18 12 16 10 20 13

 35 7 1 3 
 18 11 10 17 20 13 10 20 12 19 13 15 19 14 12 18 18 15 16 12 17 19 14 11 13 11 18 13 10 15 16 15 17 18 18

 35 7 1 4 
 18 13 16 11 13 16 11 16 19 10 10 15 14 11 18 18 20 11 15 14 20 10 18 20 20 10 16 19 12 17 18 20 20 16 16

 35 7 1 5 
 20 11 13 17 14 17 12 19 12 20 12 15 16 15 18 16 15 14 12 13 10 20 13 10 12 19 16 10 12 16 19 11 13 19 10

 35 7 1 6 
 19 16 12 18 11 11 13 15 15 10 15 17 15 18 11 18 11 13 17 11 16 12 17 14 20 11 12 19 11 11 10 16 13 12 12

 35 7 1 7 
 17 16 17 13 13 13 10 10 11 20 14 17 15 18 10 18 13 20 17 19 19 13 20 19 19 13 18 20 19 14 13 16 14 17 11

 35 7 1 8 
 16 20 16 12 14 15 16 16 17 19 19 11 10 18 16 15 10 19 18 14 17 16 19 18 16 12 20 17 19 17 14 12 19 18 12

 35 7 1 9 
 16 14 15 13 20 10 18 11 20 19 13 11 12 12 11 14 14 15 20 18 16 19 15 17 17 15 11 16 17 15 10 12 13 20 18

 35 7 1 10 
 19 14 13 17 14 19 20 11 20 11 16 15 20 20 20 18 12 13 19 14 15 14 17 14 12 18 18 10 14 11 15 20 14 18 10

 35 7 2 1 
 24 25 30 20 26 21 20 21 27 29 24 27 20 27 21 27 23 23 28 28 30 23 27 27 29 21 24 29 24 29 24 24 24 26 30

 35 7 2 2 
 27 30 25 28 26 23 27 23 20 22 23 20 24 20 23 24 27 25 21 30 24 28 24 22 20 30 27 28 29 21 28 21 23 26 30

 35 7 2 3 
 24 23 21 22 23 24 24 29 30 30 30 24 27 21 22 28 24 23 30 25 25 23 28 27 24 29 24 21 29 22 25 24 23 22 28

 35 7 2 4 
 24 26 28 20 26 25 28 26 20 24 20 20 27 29 24 24 30 29 27 25 28 23 28 24 30 29 24 21 23 21 22 27 21 21 30

 35 7 2 5 
 21 24 27 25 24 26 25 27 30 22 25 30 24 22 25 21 24 21 27 30 27 27 30 30 25 25 27 27 27 23 25 20 30 29 28

 35 7 2 6 
 23 30 22 23 26 26 22 29 24 29 29 25 21 22 24 26 21 28 28 22 25 29 28 28 25 22 23 21 23 25 21 20 28 25 26

 35 7 2 7 
 21 29 21 30 25 29 28 25 26 25 30 20 28 25 30 28 29 29 22 22 29 25 28 22 20 25 20 28 23 24 24 24 29 26 23

 35 7 2 8 
 23 21 23 23 30 21 23 22 20 30 25 26 23 25 23 27 25 22 24 28 22 22 27 25 21 24 27 21 23 30 28 20 30 29 25

 35 7 2 9 
 23 20 25 20 20 21 21 29 21 24 28 23 22 20 26 28 27 29 20 23 21 21 24 28 20 21 30 30 29 30 21 23 28 28 25

 35 7 2 10 
 28 29 22 24 28 27 25 28 20 21 29 28 28 21 27 28 21 26 22 27 28 22 28 27 30 28 23 23 20 24 21 26 22 29 24

 35 7 3 1 
 11 11 28 25 13 16 28 13 22 13 11 23 20 16 26 20 15 10 10 13 27 17 17 16 19 23 10 29 16 16 20 26 30 28 13

 35 7 3 2 
 14 15 10 11 22 23 19 19 13 10 25 13 14 18 28 10 11 22 22 10 10 11 22 22 25 15 28 27 25 29 28 13 10 23 14

 35 7 3 3 
 27 18 20 17 18 18 28 30 26 24 22 21 29 25 24 18 20 15 14 27 19 22 14 17 15 29 18 28 15 17 15 26 12 21 27

 35 7 3 4 
 22 24 13 18 27 16 16 26 21 30 12 27 27 12 21 29 21 16 15 16 12 21 17 19 22 29 23 17 28 13 25 28 24 19 26

 35 7 3 5 
 23 12 19 19 10 27 25 18 28 12 30 27 30 13 30 13 22 26 30 13 13 21 12 30 17 12 22 19 26 25 26 19 13 18 14

 35 7 3 6 
 12 25 26 26 16 15 26 14 21 15 10 28 10 16 19 25 12 18 13 28 25 28 28 19 27 23 24 10 22 18 15 10 30 30 16

 35 7 3 7 
 28 21 25 14 13 29 15 26 15 24 22 12 24 15 10 17 27 10 18 13 24 29 22 29 20 13 17 19 27 24 17 17 26 12 25

 35 7 3 8 
 15 16 27 16 12 20 10 27 28 28 29 30 26 30 13 24 24 16 18 21 29 20 18 19 19 15 12 16 11 30 20 10 23 29 15

 35 7 3 9 
 16 12 16 13 13 16 25 30 18 11 20 18 11 21 19 27 10 21 18 18 29 18 18 22 14 30 21 14 16 29 24 27 25 21 19

 35 7 3 10 
 28 12 17 18 20 12 25 30 22 23 26 19 11 18 10 10 24 25 26 16 25 14 27 26 10 24 13 14 16 14 17 30 25 30 13

 35 7 4 1 
 14 25 26 15 20 17 21 15 21 20 23 18 20 15 23 27 22 23 14 19 20 22 15 16 21 15 22 11 20 17 16 27 17 20 28

 35 7 4 2 
 13 27 18 15 19 14 18 13 23 22 24 24 14 16 21 17 14 16 19 18 23 24 18 23 17 24 20 10 17 16 29 14 11 30 16

 35 7 4 3 
 20 19 22 18 12 24 13 23 18 20 21 18 14 29 13 22 25 21 27 24 13 10 19 23 18 20 17 21 21 21 16 20 23 15 27

 35 7 4 4 
 19 29 31 12 9 18 26 24 27 24 22 23 25 16 22 27 22 18 19 21 30 26 18 20 17 17 18 25 22 23 16 22 16 26 23

 35 7 4 5 
 17 20 24 21 25 23 15 22 20 18 27 21 22 22 19 14 14 11 6 15 13 31 16 17 14 17 11 15 25 19 22 26 19 24 26

 35 7 4 6 
 24 15 22 24 18 26 23 24 20 16 18 25 16 17 22 15 28 19 22 23 25 17 19 15 20 27 27 13 16 11 16 19 16 15 26

 35 7 4 7 
 12 21 18 24 18 28 26 16 20 17 18 21 20 22 19 23 26 10 22 25 23 27 26 30 27 25 18 22 22 23 16 18 17 24 10

 35 7 4 8 
 14 20 26 26 20 14 24 15 21 22 21 18 22 29 22 18 14 20 23 26 17 17 10 10 22 10 23 19 7 18 20 10 20 13 29

 35 7 4 9 
 23 25 26 24 21 15 23 23 28 22 19 26 18 26 16 20 22 14 21 20 16 22 22 32 24 28 15 16 17 23 22 22 33 19 16

 35 7 4 10 
 12 24 14 12 10 30 27 11 19 18 22 24 14 25 12 19 16 16 22 22 19 25 16 13 32 21 24 6 10 21 8 17 19 13 18

 35 7 5 1 
 31 27 2 9 20 28 15 29 12 21 23 7 29 14 33 12 10 35 28 22 22 13 17 26 39 12 27 1 32 25 11 20 4 13 20

 35 7 5 2 
 32 14 1 12 25 27 21 16 23 25 25 28 25 18 1 34 8 14 8 31 31 7 12 25 11 22 15 13 11 11 19 14 28 21 29

 35 7 5 3 
 26 7 14 36 28 20 7 14 20 2 17 30 8 1 12 24 19 25 25 13 32 13 10 16 10 18 22 17 34 33 43 12 22 14 29

 35 7 5 4 
 30 9 13 2 34 15 22 12 31 13 20 21 13 1 30 24 21 6 23 9 32 21 19 22 28 38 17 6 31 37 25 31 1 14 29

 35 7 5 5 
 31 17 9 21 16 20 38 37 32 16 20 20 12 12 29 10 22 22 10 18 28 25 11 2 27 24 19 18 28 30 41 9 25 15 34

 35 7 5 6 
 13 26 15 28 49 1 20 14 1 9 7 1 20 22 14 9 31 22 24 24 16 27 4 34 22 10 21 19 21 14 31 1 26 22 11

 35 7 5 7 
 27 18 23 21 9 38 32 28 30 1 6 13 23 27 13 21 25 13 12 5 23 17 33 40 32 17 16 37 11 7 9 16 1 25 21

 35 7 5 8 
 16 10 15 19 38 19 27 5 19 17 8 4 31 9 18 3 36 24 10 39 8 12 25 14 18 15 14 29 44 34 10 9 6 32 12

 35 7 5 9 
 10 5 27 13 15 35 20 22 10 27 14 19 2 6 42 11 11 31 32 15 24 26 1 12 1 22 17 13 34 7 23 9 15 18 22

 35 7 5 10 
 24 10 16 12 18 31 17 17 14 13 10 17 35 22 39 27 24 12 38 15 28 17 17 32 15 16 22 24 30 16 9 16 16 41 24

 35 10 1 1 
 18 19 14 18 19 11 11 10 20 18 10 17 14 11 16 17 16 19 11 16 18 14 17 12 15 12 11 14 19 13 14 17 15 14 18

 35 10 1 2 
 15 12 15 15 10 12 13 16 12 17 11 11 11 12 20 15 10 12 20 13 14 20 11 17 11 20 14 20 20 12 13 16 14 16 10

 35 10 1 3 
 10 20 19 17 12 11 10 19 15 14 15 18 10 17 19 20 12 13 14 18 16 15 14 20 14 15 20 11 20 19 12 13 18 17 10

 35 10 1 4 
 20 19 20 19 10 14 11 14 10 16 19 20 16 10 19 20 19 11 15 17 11 12 15 15 15 12 14 20 20 10 20 17 20 10 14

 35 10 1 5 
 15 11 11 13 13 17 10 15 13 18 11 16 17 15 19 17 12 16 15 14 18 20 10 19 19 17 14 13 14 11 12 16 14 17 17

 35 10 1 6 
 16 11 17 18 16 13 20 17 20 20 12 12 19 13 19 11 10 16 12 13 16 10 10 13 11 12 13 11 10 11 13 19 15 20 18

 35 10 1 7 
 11 14 17 12 13 13 13 13 13 10 14 16 18 14 18 10 20 11 13 12 20 18 10 12 19 15 17 17 11 11 18 14 17 20 15

 35 10 1 8 
 12 19 19 14 19 10 18 16 19 18 13 12 16 12 14 16 20 13 20 13 10 17 11 16 18 17 19 20 15 15 12 14 12 13 16

 35 10 1 9 
 18 13 20 10 15 13 12 11 14 15 19 19 20 13 20 10 11 16 17 14 10 15 15 16 19 17 16 17 17 10 17 11 18 16 12

 35 10 1 10 
 17 11 11 19 16 13 12 13 19 11 14 11 15 20 12 18 12 13 19 12 13 11 19 12 10 19 11 18 14 20 15 18 15 20 13

 35 10 2 1 
 22 27 26 25 25 25 20 25 30 20 27 28 27 28 26 21 30 24 21 20 30 27 20 24 28 29 26 21 28 21 29 30 23 26 27

 35 10 2 2 
 22 28 22 25 20 21 20 27 30 27 25 30 23 21 28 21 26 26 29 27 27 20 29 21 26 20 20 20 24 24 24 25 22 23 25

 35 10 2 3 
 22 22 22 30 28 28 28 23 27 30 23 25 27 21 20 25 30 20 23 27 30 21 22 24 29 20 28 29 24 23 29 23 30 28 24

 35 10 2 4 
 28 24 20 27 24 29 23 20 20 29 24 26 27 21 25 22 23 25 29 29 24 21 23 21 25 20 29 20 21 24 21 26 25 23 21

 35 10 2 5 
 20 23 25 30 26 23 23 25 25 21 24 21 30 27 28 24 28 21 22 28 24 30 20 27 20 27 22 21 25 30 29 20 30 21 28

 35 10 2 6 
 25 28 23 29 20 26 25 28 23 25 26 22 20 21 22 30 20 24 25 28 24 30 29 22 26 23 30 27 21 23 28 25 26 25 27

 35 10 2 7 
 22 24 26 21 28 22 28 25 30 25 20 25 24 30 27 22 27 30 23 20 29 22 22 29 30 26 28 21 30 20 29 21 22 25 26

 35 10 2 8 
 25 21 24 30 30 24 23 21 23 24 23 24 23 24 21 28 20 29 21 21 30 26 22 28 29 28 27 22 21 22 28 29 25 20 24

 35 10 2 9 
 24 23 24 24 21 22 22 30 25 25 20 23 22 30 26 24 23 27 25 22 22 26 21 26 22 28 22 23 29 24 26 28 28 24 24

 35 10 2 10 
 23 29 22 24 29 29 26 22 22 29 20 27 22 22 29 23 26 21 25 27 28 25 24 25 27 24 28 27 24 30 25 21 24 25 27

 35 10 3 1 
 23 15 26 12 19 29 15 22 20 20 11 13 12 13 22 18 25 18 18 13 25 25 21 25 28 16 22 16 21 27 13 25 28 27 17

 35 10 3 2 
 30 21 14 20 29 27 25 12 24 20 30 24 19 29 28 23 15 10 13 15 27 30 23 12 29 22 28 17 29 17 17 25 18 30 23

 35 10 3 3 
 27 23 16 28 27 11 18 27 15 11 30 16 23 18 13 24 24 18 12 19 21 20 30 12 15 25 27 14 24 10 22 14 25 13 16

 35 10 3 4 
 16 18 24 11 20 28 24 23 15 29 11 29 20 25 29 17 16 10 17 27 18 29 30 30 24 14 29 19 12 12 10 27 17 23 20

 35 10 3 5 
 21 22 19 17 21 21 12 10 15 17 27 14 17 29 16 24 28 28 23 22 12 25 27 12 17 20 22 15 22 26 28 12 12 17 16

 35 10 3 6 
 15 16 16 12 19 12 20 10 17 12 21 26 18 21 26 17 13 12 10 19 19 21 17 14 13 15 19 26 28 21 16 18 10 20 28

 35 10 3 7 
 14 27 25 18 18 20 10 21 25 10 19 21 14 30 10 13 30 13 13 25 22 17 12 18 26 25 13 12 20 29 18 16 29 17 13

 35 10 3 8 
 10 26 27 28 19 23 21 22 30 11 24 14 17 16 27 13 26 16 27 10 27 29 12 12 15 11 29 28 25 16 28 11 12 25 27

 35 10 3 9 
 10 23 23 27 16 21 13 22 11 23 28 12 25 20 12 25 17 16 19 16 24 21 22 24 26 23 18 14 14 14 21 18 22 30 22

 35 10 3 10 
 14 26 17 12 21 29 13 25 29 13 26 30 12 18 13 26 11 21 22 23 13 22 19 22 21 14 25 29 18 19 14 16 23 16 18

 35 10 4 1 
 9 23 21 18 19 22 20 20 30 21 21 9 19 22 20 26 20 21 11 25 18 31 13 21 19 19 23 32 31 15 18 24 17 15 26

 35 10 4 2 
 24 23 12 16 22 19 25 25 25 30 23 19 21 15 23 11 18 17 13 30 15 9 23 27 20 16 20 23 19 25 16 18 20 14 20

 35 10 4 3 
 24 22 18 20 24 17 21 27 25 26 14 21 17 9 24 28 19 25 18 23 21 21 39 14 12 9 23 16 18 14 20 21 24 9 18

 35 10 4 4 
 11 20 16 23 19 18 20 28 21 30 22 23 15 14 17 26 30 19 18 22 25 22 22 17 18 20 16 19 16 19 24 19 28 22 22

 35 10 4 5 
 15 14 17 14 16 16 11 13 21 16 10 22 27 30 32 14 13 23 13 17 21 25 21 14 21 20 16 23 17 10 16 17 13 16 21

 35 10 4 6 
 18 27 19 17 14 25 18 18 22 15 29 19 15 23 29 23 26 17 18 24 23 22 15 20 17 12 23 11 12 19 15 20 28 11 23

 35 10 4 7 
 15 24 18 19 16 21 19 28 20 18 28 15 16 29 15 20 18 17 16 19 18 16 20 17 23 23 20 29 25 24 18 15 25 18 21

 35 10 4 8 
 22 17 21 21 18 30 13 26 9 15 21 20 23 24 22 22 17 24 15 25 18 18 20 20 24 18 29 18 14 23 24 23 23 24 18

 35 10 4 9 
 27 19 26 18 18 17 21 12 23 27 13 21 18 21 15 21 30 20 21 16 12 25 21 20 17 28 24 19 28 13 20 22 30 20 16

 35 10 4 10 
 15 21 19 14 28 26 15 20 21 19 14 26 17 22 21 28 19 29 20 18 24 12 20 22 23 17 12 13 25 29 21 17 22 22 12

 35 10 5 1 
 31 18 14 21 16 17 14 10 19 26 35 9 8 12 13 10 22 17 32 11 24 16 25 24 18 33 39 26 10 14 16 11 12 18 18

 35 10 5 2 
 3 6 17 15 18 33 19 15 26 18 34 11 35 31 14 21 2 13 28 25 25 14 23 37 37 10 2 13 22 1 27 18 17 19 8

 35 10 5 3 
 39 13 17 16 20 41 14 17 26 22 20 11 23 22 31 26 17 27 8 14 35 24 11 35 31 9 22 10 27 22 15 30 10 35 18

 35 10 5 4 
 31 23 27 23 25 8 26 13 11 23 1 10 21 9 34 28 8 5 22 31 16 28 29 21 34 26 41 20 23 20 19 32 18 20 11

 35 10 5 5 
 11 27 29 9 18 49 12 20 8 10 26 19 29 21 23 11 4 3 13 35 21 28 15 30 33 20 32 24 30 3 25 9 27 12 25

 35 10 5 6 
 22 31 17 14 14 9 17 13 33 20 28 3 15 9 19 17 33 15 18 17 21 21 39 17 5 28 17 27 31 44 28 1 1 39 28

 35 10 5 7 
 23 3 30 36 14 19 30 30 24 41 32 14 7 13 36 12 32 17 32 1 15 4 3 9 23 25 21 10 23 12 14 20 30 18 28

 35 10 5 8 
 1 15 5 25 25 12 29 1 16 20 22 12 20 16 15 34 42 27 28 24 12 5 4 18 11 19 24 30 14 38 15 24 30 8 30

 35 10 5 9 
 30 14 20 21 14 13 19 31 19 18 23 23 28 16 11 15 32 15 34 17 11 3 11 17 10 5 42 23 5 19 20 33 20 18 33

 35 10 5 10 
 21 6 1 25 22 17 6 25 32 20 18 37 16 28 16 11 5 17 4 26 13 17 29 49 24 1 17 14 10 1 19 8 14 10 28
