# Supplementary material for: Equity distribution of quality evaluation reports to doctors in health care organizations
Source: PeerJ Comput Sci. 2022 Jan 21;8:e819. doi: 10.7717/peerj-cs.819 (PMC8802772; doi:10.7717/peerj-cs.819)
Supplement: Supplemental Information 2 [file peerj-cs-08-819-s002.c]

#include<stdio.h>
#include<math.h>
#include<time.h>
#include<stdlib.h>
#include<string.h>
#include<dos.h>
#define MAX_J 1200+12
#define MAX_J2 (MAX_J+1)/2+1

int C,n,P[MAX_J],tab[MAX_J],disp[MAX_J],v;

FILE *FF,*tex,*text;


void swap(int tab[MAX_J],int a,int b)
{
 int hh;
 hh=tab[a];
 tab[a]=tab[b];
 tab[b]=hh;
}


void ordonner(int tab[MAX_J],int taille,int valtri[MAX_J],enum boolean nb,int ii)
{
 int j;
 if(nb==0)
 {
  if((2*ii+1>taille)||(valtri[tab[2*ii]]>=valtri[tab[2*ii+1]])) j=2*ii;
  else j=2*ii+1;
  if(valtri[tab[j]]>valtri[tab[ii]])
  {
   swap(tab,ii,j);
   if(j<=taille/2) ordonner(tab,taille,valtri,nb,j);
  }
 }
 else
 {
  if((2*ii+1>taille)||(valtri[tab[2*ii]]<=valtri[tab[2*ii+1]])) j=2*ii;
  else j=2*ii+1;
  if(valtri[tab[j]]<valtri[tab[ii]])
  {
   swap(tab,ii,j);
   if(j<=taille/2) ordonner(tab,taille,valtri,nb,j);
  }
 }
}


void detruire(int tab[MAX_J],int valtri[MAX_J],enum boolean nb,int p)
{
 int ii,j;
 ii=1;
 if(nb==0)
 {
  while(ii<=p/2)
  {
   if((2*ii==p)||(valtri[tab[2*ii]]>valtri[tab[2*ii+1]])) j=2*ii;
   else j=2*ii+1;
   if(valtri[tab[ii]]<valtri[tab[j]])
   {
	swap(tab,ii,j);
    ii=j;
   }
   else break;
  }
 }
 else
 {
  while(ii<=p/2)
  {
   if((2*ii==p)||(valtri[tab[2*ii]]<valtri[tab[2*ii+1]])) j=2*ii;
   else j=2*ii+1;
   if(valtri[tab[ii]]>valtri[tab[j]])
   {
	swap(tab,ii,j);
    ii=j;
   }
   else break;
  }
 }
}


void tri_tas(int tab[MAX_J],int taille,int val,int valtri[MAX_J],enum boolean nb)
{
 int p,max;
 for(p=taille/2;p>=1;p--)
  ordonner(tab,taille,valtri,nb,p);
 p=taille;
 while(p>val)
 {
  max=tab[1];
  tab[1]=tab[p];
  p=p-1;
  detruire(tab,valtri,nb,p);
  tab[p+1]=max;
 }
}


main()

{
 int j,v,nb,uu,somp=0,u,i,test=0,compter=0,alpha,mach;
 int nbtest,q,LB03,LB02,LB01,sum;


 double time,timer=0,gap=0,pame=0,average=0,tim=0,bb,LB0;
 clock_t start,stop;
 
 tex=fopen("c:res_H2_ClassDM.txt","w");
 


     FF=fopen("c:ClassDM.txt","r");
     fscanf(FF,"%d",&nbtest);
     
	 for(q=1;q<=nbtest;q++)
	 {
		 somp=0;
         start=stop=0;

         fscanf(FF,"%d",&n);  
         fscanf(FF,"%d",&v);   
		 fscanf(FF,"%d",&alpha);  
         fscanf(FF,"%d",&nb);

    
         for(j=1;j<=n;j++)
           fscanf(FF," %d",&P[j]);
		       
         printf("%d %d %d %d\n",n,v,alpha,nb);		 

         fprintf(tex,"\n %d %d %d %d     ",n,v,alpha,nb);


		  start=clock();
  
         for(j=1;j<=n;j++)
	         tab[j]=j;
         tri_tas(tab,n,1,P,1);

         

	
 

		 for(i=1;i<=v;i++)
         disp[i]=0;
         j=n;
         mach=1;
         u=0;
		 sum=0;


         while(j>=1)
		 {
		  disp[mach]=disp[mach]+P[tab[j]];
          u=max(u,disp[mach]);
		 
           for(i=1;i<=v;i++)
		   {
			if(disp[i]<disp[mach]) 
               mach=i;
		   }
          j--;
		 }


		 for(j=1;j<=v;j++)
	         tab[j]=j;
         tri_tas(tab,v,1,disp,0);


		 for(i=1;i<=v;i++)
		 {
		     sum=sum+disp[i];
		 }

		 uu=sum-v*disp[tab[1]];   


         

     	 
		 stop=clock();
		 


             time=(double)(stop-start)/CLOCKS_PER_SEC;

        
         
     
         fprintf(tex,"  %d    %.4lf ",uu,time);
  //       fprintf(tex,"       %.2lf ",10*time);//temps en 10-6 sec
	 }


  fclose(FF);
  fclose(tex);


 return 0;
}
